# Supplementary material for: Molecular Mechanism Underlying Derepressed Male Production in Hexaploid Persimmon
Source: Front Plant Sci. 2020 Dec 22;11:567249. doi: 10.3389/fpls.2020.567249 (PMC7783364; doi:10.3389/fpls.2020.567249)
Supplement: Supplementary file 2 [file Data_Sheet_2.XLSX]

## Sheet: Sheet1
contigs	KSK counts	annotation		highest hit in blastx with TAIR	e-value
		by Persimmon DB	by TAIR
contig_19	1428	No hit	No hit	Blackberry virus S (Marafivirus)	0
contig_492	140	No hit	No hit	Persimmon virus A (Cytorhabdovirus)	2e-158
contig_905	133	Dlo_pri0061F.1_g04290.1	AT4G19670.1	RING/U-box superfamily protein	0
contig_171	128	Dlo_pri0084F.1_g01740.1	AT5G49910.1	chloroplast heat shock protein 70-2	0
contig_103	122	Dlo_pri0026F.1_g01940.1	AT5G45650.1	subtilase family protein	0
contig_841	119	Dlo_pri0002F.1_g02880.1	AT1G79570.1	Protein kinase superfamily protein with octicosapeptide/Phox/Bem1p domain	0
contig_634	117	Dlo_pri0213F.1_g00220.1	AT1G10430.1	protein phosphatase 2A-2	0
contig_221	111	Dlo_pri0044F.1_g02210.1	AT3G09630.1	Ribosomal protein L4/L1 family	0
contig_739	109	Dlo_pri0176F.1_g01650.1	AT5G62770.1	Protein of unknown function (DUF1645)	6.36e-25
contig_495	106	No hit	No hit	Nectarine marafivirus M (Marafivirus)
contig_275	104	Dlo_pri0004F.1_g05490.1	AT3G16910.1	acyl-activating enzyme 7	0
contig_131	98	Dlo_pri0002F.1_g00210.1	AT5G63890.2	histidinol dehydrogenase	8e-177
contig_314	97	Dlo_pri0453F.1_g00560.1	AT1G28520.1	vascular plant one zinc finger protein	0
contig_72	96	Dlo_pri0050F.1_g02250.1	AT5G50360.1	unknown protein	3.81e-74
contig_576	93	Dlo_pri0015F.1_g00060.1	AT4G31880.1	unknown protein	2.04e-104
contig_114	93	Dlo_pri0072F.1_g00140.1	AT2G44730.1	Alcohol dehydrogenase transcription factor Myb/SANT-like family protein	1.72e-18
contig_1165	93	Dlo_pri0890F-1.1_g00030.1	AT1G33970.1	P-loop containing nucleoside triphosphate hydrolases superfamily protein	2e-115
contig_319	90	Dlo_pri0138F.1_g01600.1	AT4G24220.1	NAD(P)-binding Rossmann-fold superfamily protein	0
contig_292	90	Dlo_pri0225F.1_g01580.1	AT2G44260.2	Plant protein of unknown function (DUF946)	0
contig_230	89	Dlo_pri0133F.1_g01490.1	AT1G67430.1	Ribosomal protein L22p/L17e family protein	4.55e-116
contig_1778	89	Dlo_pri0606F.1_g00080.1	AT3G06720.1	importin alpha isoform 1	0
contig_324	83	Dlo_pri0198F.1_g00560.1	AT4G02590.1	basic helix-loop-helix (bHLH) DNA-binding superfamily protein	8.41e-52
contig_518	82	Dlo_pri0037F.1_g04600.1	AT1G12570.1	Glucose-methanol-choline (GMC) oxidoreductase family protein	0
contig_594	82	Dlo_pri0439F.1_g00380.1	AT5G43810.1	Stabilizer of iron transporter SufD / Polynucleotidyl transferase	0
contig_105	81	Dlo_pri0337F.1_g00950.1	AT3G14240.1	Subtilase family protein	0
contig_180	79	Dlo_pri0040F.1_g03470.1	AT3G57030.1	Calcium-dependent phosphotriesterase superfamily protein	0
contig_1205	78	Dlo_pri0063F.1_g03610.1	AT3G54960.1	PDI-like 1-3	0
contig_305	78	Dlo_pri0442F.1_g00820.1	No hit	No hit
contig_267	76	Dlo_pri0004F.1_g02490.1	AT5G18750.1	DNAJ heat shock N-terminal domain-containing protein	0
contig_760	76	Dlo_pri0332F.1_g00330.1	AT2G17200.1	ubiquitin family protein	5.2e-115
contig_649	76	Dlo_pri0442F.1_g00440.1	AT1G48620.1	high mobility group A5	2.64e-22
contig_474	74	Dlo_pri0084F.1_g00480.1	AT5G49740.1	ferric reduction oxidase 7	0
contig_409	73	Dlo_pri0247F.1_g01220.1	AT3G18670.1	Ankyrin repeat family protein	8.42e-29
contig_1593	72	Dlo_pri0907F.1_g00180.1	AT1G11910.1	aspartic proteinase A1	0
contig_346	71	No hit
contig_56	70	Dlo_pri0004F.1_g02570.1	AT3G05030.1	sodium hydrogen exchanger 2	0
contig_437	70	Dlo_pri0067F.1_g01890.1	AT1G07230.1	non-specific phospholipase C1	0
contig_1236	70	Dlo_pri0624F.1_g00500.1	AT1G27290.1	unknown protein	6.22e-34
contig_527	70	Dlo_pri1902F.1_g00030.1	AT4G20990.1	alpha carbonic anhydrase 4	2.4e-87
contig_367	69	Dlo_pri0033F.1_g00640.1	AT5G42270.1	FtsH extracellular protease family	0
contig_541	69	Dlo_pri0061F.1_g00520.1	AT1G20980.1	squamosa promoter binding protein-like 14	0
contig_149	69	Dlo_pri0063F.1_g03430.1	AT3G54820.1	plasma membrane intrinsic protein 25	3.09e-162
contig_27	69	Dlo_pri0138F.1_g00570.1	AT5G67260.1	CYCLIN D32	4.02e-96
contig_878	69	Dlo_pri0952F.1_g00270.1
contig_439	68	Dlo_pri0000F.1_g01870.1	AT5G67210.1	Protein of unknown function (DUF579)	1.1e-110
contig_956	68	Dlo_pri0338F.1_g01380.1	AT1G32400.1	tobamovirus multiplication 2A	1.51e-63
contig_309	68	No hit
contig_1395	67	Dlo_pri0634F.1_g00420.1	AT1G24050.1	RNA-processing, Lsm domain	1.83e-28
contig_549	67	Dlo_pri1195F.1_g00230.1	AT3G26340.1	N-terminal nucleophile aminohydrolases (Ntn hydrolases) superfamily protein	2.25e-64
contig_173	66	Dlo_pri0024F.1_g03350.1	AT2G40060.1	Clathrin light chain protein	3.78e-56
contig_1522	66	Dlo_pri0177F.1_g02400.1	AT5G01350.1	unknown protein	1.04e-12
contig_2816	66	Dlo_pri0287F.1_g00120.1	AT2G42500.1	protein phosphatase 2A-3	4.62e-128
contig_2173	66	Dlo_pri0731F.1_g00330.1	AT5G55990.1	calcineurin B-like protein 2	7.3e-150
contig_214	65	Dlo_pri0001F.1_g07890.1	AT3G28860.1	ATP binding cassette subfamily B19	0
contig_9	65	Dlo_pri0037F.1_g00840.1	AT1G63470.1	AT hook motif DNA-binding family protein	3.32e-66
contig_805	65	Dlo_pri0065F.1_g03020.1	AT5G57940.1	cyclic nucleotide gated channel 5	0
contig_71	65	Dlo_pri0070F.1_g00870.1	AT3G21760.1	UDP-Glycosyltransferase superfamily protein	4.21e-120
contig_264	65	Dlo_pri0133F.1_g01910.1	AT3G61470.1	photosystem I light harvesting complex gene 2	1.49e-143
contig_579	64	No hit
contig_294	63	Dlo_pri0028F.1_g04790.1	AT1G76940.1	RNA-binding (RRM/RBD/RNP motifs) family protein	1.16e-55
contig_22	63	Dlo_pri0079F.1_g00580.1	AT3G26580.1	Tetratricopeptide repeat (TPR)-like superfamily protein	5.94e-130
contig_1580	63	Dlo_pri0318F.1_g00570.1	AT2G28760.2	UDP-XYL synthase 6	0
contig_759	62	Dlo_pri0033F.1_g00470.1	AT5G03650.1	starch branching enzyme 2.2	0
contig_124	62	Dlo_pri0084F.1_g01690.1	AT1G57720.1	Translation elongation factor EF1B, gamma chain	8.46e-102
contig_1769	61	Dlo_pri0138F.1_g01280.1	AT2G14910.1	unknown protein	2.51e-59
contig_664	61	Dlo_pri0312F.1_g01460.1	AT5G02810.1	pseudo-response regulator 7	1.35e-90
contig_342	60	Dlo_pri0010F.1_g00580.1	AT2G26110.1	Protein of unknown function (DUF761)	5.5e-19
contig_1446	60	Dlo_pri0132F.1_g00360.1	AT2G37020.2	Translin family protein	6.17e-129
contig_916	60	Dlo_pri0209F.1_g00860.1	AT4G31940.1	cytochrome P450, family 82, subfamily C, polypeptide 4	8.6e-176
contig_1207	60	Dlo_pri0503F.1_g00440.1	AT2G45970.1	cytochrome P450, family 86, subfamily A, polypeptide 8	0
contig_588	59	Dlo_pri0046F.1_g01960.1	AT5G56760.1	serine acetyltransferase 11	4.74e-113
contig_213	59	Dlo_pri0199F.1_g00890.1	AT1G78430.1	ROP interactive partner 2	1.6e-82
contig_521	59	Dlo_pri0261F.1_g01320.1	AT2G04570.1	GDSL-like Lipase/Acylhydrolase superfamily protein	2.3e-161
contig_1136	59	Dlo_pri0443F.1_g00350.1	AT5G09900.3	26S proteasome regulatory subunit, putative (RPN5)	5.82e-124
contig_286	58	Dlo_pri0076F.1_g00240.1	AT2G41560.1	autoinhibited Ca(2+)-ATPase, isoform 4	0
contig_1866	58	Dlo_pri0158F.1_g00940.1	AT2G21870.1	copper ion bindingcobalt ion bindingzinc ion binding	4.11e-109
contig_657	57	Dlo_pri0182F.1_g01080.1	AT3G52990.1	Pyruvate kinase family protein	0
contig_284	56	Dlo_pri0010F.1_g00360.1	AT1G14560.1	Mitochondrial substrate carrier family protein	1.94e-164
contig_1391	56	Dlo_pri0042F.1_g02650.1	AT1G75500.1	Walls Are Thin 1	0
contig_244	56	Dlo_pri0089F.1_g01170.1	AT1G13170.2	OSBP(oxysterol binding protein)-related protein 1D	0
contig_1127	56	Dlo_pri0209F.1_g01970.1	AT3G07050.1	GTP-binding family protein	0
contig_599	56	Dlo_pri0267F.1_g01200.1	AT3G12130.1	KH domain-containing protein / zinc finger (CCCH type) family protein	5.19e-81
contig_1392	56	Dlo_pri0437F.1_g00540.1	AT5G04660.1	cytochrome P450, family 77, subfamily A, polypeptide 4	0
contig_891	55	Dlo_pri0016F.1_g02780.1	AT1G15780.1	unknown protein	3.62e-42
contig_1708	55	Dlo_pri0025F.1_g02760.1	AT1G75440.1	ubiquitin-conjugating enzyme 16	1.84e-63
contig_1456	55	Dlo_pri0078F.1_g01970.1	AT5G20650.1	copper transporter 5	7.62e-35
contig_822	55	Dlo_pri0176F.1_g02140.1	AT1G52600.1	Peptidase S24/S26A/S26B/S26C family protein	6.51e-105
contig_215	55	Dlo_pri0190F.1_g01640.1	AT3G26618.1	eukaryotic release factor 1-3	0
contig_468	54	Dlo_pri0004F.1_g05510.1	AT4G16150.1	calmodulin bindingtranscription regulators	0
contig_188	54	Dlo_pri0290F.1_g01370.1	AT4G11560.1	bromo-adjacent homology (BAH) domain-containing protein	1.2e-149
contig_888	54	Dlo_pri0503F.1_g00180.1	AT1G19330.3	unknown protein	2.23e-59
contig_1066	54	Dlo_pri0624F.1_g00300.1	AT5G50670.1	Squamosa promoter-binding protein-like (SBP domain) transcription factor family protein	3.84e-46
contig_745	54	Dlo_pri0784F.1_g00050.1	AT5G59800.1	methyl-CPG-binding domain 7	7.89e-28
contig_29	54	Dlo_pri1001F.1_g00090.1
contig_274	53	Dlo_pri0016F.1_g05770.1	AT3G18820.1	RAB GTPase homolog G3F	1.95e-144
contig_1283	53	Dlo_pri0079F.1_g02310.1	AT1G23380.2	KNOTTED1-like homeobox gene 6	2.11e-110
contig_2320	53	Dlo_pri0083F.1_g00940.1	AT5G59550.1	zinc finger (C3HC4-type RING finger) family protein	9.36e-83
contig_133	53	Dlo_pri0563F.1_g00110.1	AT2G37660.1	NAD(P)-binding Rossmann-fold superfamily protein	3.65e-154
contig_663	52	Dlo_pri0070F.1_g01100.1	AT4G13840.1	HXXXD-type acyl-transferase family protein	1.03e-60
contig_997	52	Dlo_pri0198F.1_g00050.1	AT3G63410.1	S-adenosyl-L-methionine-dependent methyltransferases superfamily protein	1.68e-171
contig_692	51	Dlo_pri0000F.1_g00010.1	AT4G36760.1	aminopeptidase P1	1.25e-162
contig_18	51	Dlo_pri0001F.1_g07780.1	AT5G39850.1	Ribosomal protein S4	1.87e-92
contig_2178	51	No hit
contig_653	50	Dlo_pri0004F.1_g07760.1	AT4G13530.1	unknown protein	6.99e-54
contig_273	50	Dlo_pri0041F.1_g02360.1	AT2G42570.1	TRICHOME BIREFRINGENCE-LIKE 39	2.57e-175
contig_1528	50	Dlo_pri0402F.1_g00900.1	AT5G23040.1	Protein of unknown function (DUF3353)	2.16e-116
contig_17	50	Dlo_pri1702F.1_g00080.1	AT5G11680.1	unknown protein	2.29e-66
contig_36	50	No hit
contig_685	50	No hit
contig_1	49	Dlo_pri0004F.1_g00920.1	AT1G03220.1	Eukaryotic aspartyl protease family protein	0
contig_157	49	Dlo_pri0010F.1_g04700.1	AT2G25490.1	EIN3-binding F box protein 1	4.74e-134
contig_850	49	Dlo_pri0042F.1_g03340.1	AT5G42520.1	basic pentacysteine 6	9.01e-142
contig_543	49	Dlo_pri0150F.1_g01490.1	AT3G25800.1	protein phosphatase 2A subunit A2	0
contig_794	49	Dlo_pri1025F.1_g00030.1	AT5G54900.1	RNA-binding protein 45A	1.28e-45
contig_968	48	Dlo_pri0016F.1_g03300.1	AT4G38520.1	Protein phosphatase 2C family protein	1.65e-127
contig_539	48	Dlo_pri0023F.1_g03720.1	AT5G62890.1	Xanthine/uracil permease family protein	0
contig_768	48	Dlo_pri0190F.1_g01760.1	AT4G36250.1	aldehyde dehydrogenase 3F1	0
contig_550	48	Dlo_pri0246F.1_g00790.1	AT1G06110.1	SKP1/ASK-interacting protein 16	0
contig_33	48	Dlo_pri1349F.1_g00040.1	AT5G13120.1	cyclophilin 20-2	9.53e-108
contig_1624	47	Dlo_pri0023F.1_g02350.1	AT4G10320.1	tRNA synthetase class I (I, L, M and V) family protein	0
contig_202	47	Dlo_pri0029F.1_g05150.1	AT4G24190.1	Chaperone protein htpG family protein	0
contig_148	47	Dlo_pri0030F.1_g02400.1	AT5G60680.1	Protein of unknown function, DUF584	3.01e-41
contig_1647	47	Dlo_pri0337F.1_g00140.1	AT3G14067.1	Subtilase family protein	0
contig_4434	47	Dlo_pri0882F.1_g00100.1
contig_1341	47	Dlo_pri3003F.1_g00090.1
contig_392	46	Dlo_pri0156F.1_g01140.1	AT3G51660.1	Tautomerase/MIF superfamily protein	5.38e-24
contig_145	46	Dlo_pri0229F.1_g00280.1	AT1G11430.1	plastid developmental protein DAG, putative	3.37e-53
contig_937	46	Dlo_pri0247F.1_g00830.1
contig_511	45	Dlo_pri0054F.1_g01690.1
contig_1491	45	Dlo_pri0084F.1_g02550.1	AT5G24690.1	Protein of unknown function (DUF3411)	1.82e-143
contig_58	45	Dlo_pri0088F.1_g02340.1	AT3G17860.1	jasmonate-zim-domain protein 3	2.03e-39
contig_529	45	Dlo_pri0097F.1_g03050.1	AT4G20360.1	RAB GTPase homolog E1B	0
contig_2062	45	Dlo_pri0219F.1_g01250.1	AT2G43160.3	ENTH/VHS family protein	1.45e-30
contig_470	45	Dlo_pri0502F.1_g00420.1	AT3G55280.1	ribosomal protein L23AB	2.61e-62
contig_296	45	Dlo_pri0872F.1_g00110.1	AT3G26690.1	nudix hydrolase homolog 13	1.21e-62
contig_1474	44	Dlo_pri0030F.1_g02910.1	AT5G60390.1	GTP binding Elongation factor Tu family protein	0
contig_950	44	Dlo_pri0068F.1_g01150.1	AT5G15750.1	Alpha-L RNA-binding motif/Ribosomal protein S4 family protein	2.11e-110
contig_582	44	Dlo_pri0129F.1_g02200.1	AT3G52870.1	IQ calmodulin-binding motif family protein	5.74e-145
contig_37	44	Dlo_pri0188F.1_g00960.1	AT1G71695.1	Peroxidase superfamily protein	6.56e-151
contig_626	44	Dlo_pri0211F.1_g01390.1	AT1G70780.1	unknown protein	1.79e-51
contig_819	44	Dlo_pri0248F.1_g01180.1	AT4G34880.1	Amidase family protein	1.72e-172
contig_2036	44	Dlo_pri0736F.1_g00500.1	AT3G21240.1	4-coumarate:CoA ligase 2	0
contig_232	44	Dlo_pri1341F.1_g00130.1	AT1G16780.1	Inorganic H pyrophosphatase family protein	0
contig_525	44	No hit
contig_855	43	Dlo_pri0001F.1_g06390.1	AT3G29270.1	RING/U-box superfamily protein	1.68e-85
contig_975	43	Dlo_pri0001F.1_g08140.1	AT5G62740.1	SPFH/Band 7/PHB domain-containing membrane-associated protein family	0
contig_767	43	Dlo_pri0043F.1_g01340.1	AT2G43020.1	polyamine oxidase 2	0
contig_433	43	Dlo_pri0046F.1_g01960.1	AT5G56760.1	serine acetyltransferase 11	4.74e-113
contig_4	43	Dlo_pri0081F.1_g02450.1	AT3G61490.1	Pectin lyase-like superfamily protein	0
contig_110	43	Dlo_pri0414F.1_g00340.1	AT1G65060.1	4-coumarate:CoA ligase 3	0
contig_2050	42	Dlo_pri0015F.1_g05630.1	AT2G16760.1	Calcium-dependent phosphotriesterase superfamily protein	2.34e-142
contig_1116	42	Dlo_pri0063F.1_g03280.1	AT2G39000.1	Acyl-CoA N-acyltransferases (NAT) superfamily protein	4.84e-128
contig_1023	42	Dlo_pri0324F.1_g00750.1	AT1G67340.1	HCP-like superfamily protein with MYND-type zinc finger	1.31e-154
contig_612	42	Dlo_pri0395F.1_g00290.1	AT5G55860.1	Plant protein of unknown function (DUF827)	1.68e-104
contig_122	42	Dlo_pri0472F.1_g00430.1	AT1G60190.1	ARM repeat superfamily protein	1.05e-178
contig_1926	42	Dlo_pri0692F.1_g00200.1
contig_2349	42	Dlo_pri0713F.1_g00020.1	AT2G35930.1	plant U-box 23	3.02e-19
contig_242	42	Dlo_pri1303F.1_g00110.1	AT2G19520.1	Transducin family protein / WD-40 repeat family protein	0
contig_687	41	Dlo_pri0004F.1_g05480.1	AT5G49360.1	beta-xylosidase 1	0
contig_1298	41	Dlo_pri0023F.1_g04950.1	AT3G01470.1	homeobox 1	4.06e-40
contig_119	41	Dlo_pri0025F.1_g02210.1	AT5G66460.1	Glycosyl hydrolase superfamily protein	0
contig_32	41	Dlo_pri0031F.1_g02560.1	AT5G10980.1	Histone superfamily protein	8.58e-97
contig_630	41	Dlo_pri0064F.1_g00720.1	AT5G18110.1	novel cap-binding protein	8.29e-58
contig_590	41	Dlo_pri0074F.1_g01880.1	AT5G16730.1	Plant protein of unknown function (DUF827)	7.57e-165
contig_993	41	Dlo_pri0082F.1_g03630.1	AT4G37280.1	MRG family protein	2.21e-31
contig_174	41	Dlo_pri0165F.1_g01510.1	AT1G43800.1	Plant stearoyl-acyl-carrier-protein desaturase family protein	0
contig_2271	41	Dlo_pri0173F.1_g00130.1	AT3G51000.1	alpha/beta-Hydrolases superfamily protein	3.78e-59
contig_104	41	Dlo_pri0267F.1_g00470.1	AT5G06860.1	polygalacturonase inhibiting protein 1	4.45e-121
contig_85	41	Dlo_pri0497F.1_g00860.1	AT5G41210.1	glutathione S-transferase THETA 1	5.87e-102
contig_414	41	Dlo_pri0734F.1_g00220.1	AT2G34700.1	Pollen Ole e 1 allergen and extensin family protein	1.7e-33
contig_825	41	Dlo_pri0969F.1_g00320.1	AT2G30050.1	transducin family protein / WD-40 repeat family protein	0
contig_79	40	Dlo_pri0023F.1_g04220.1	AT1G59900.1	pyruvate dehydrogenase complex E1 alpha subunit	0
contig_2885	40	Dlo_pri0046F.1_g03100.1	AT3G13882.2	Ribosomal protein L34	1.18e-20
contig_1934	40	Dlo_pri0046F.1_g03180.1	AT1G72710.1	casein kinase 1-like protein 2	0
contig_516	40	Dlo_pri0072F.1_g01940.1	AT3G44110.1	DNAJ homologue 3	2.12e-52
contig_773	40	Dlo_pri0084F.1_g02120.1	AT1G10930.1	DNA helicase (RECQl4A)	0
contig_140	40	Dlo_pri0089F.1_g01890.1	AT3G01680.1	unknown protein	7.16e-89
contig_1430	40	Dlo_pri0094F.1_g02930.1	AT4G16760.1	acyl-CoA oxidase 1	0
contig_64	40	Dlo_pri0325F.1_g01370.1	AT5G01650.2	Tautomerase/MIF superfamily protein	4.11e-63
contig_1170	40	Dlo_pri1077F.1_g00090.1	AT5G65550.1	UDP-Glycosyltransferase superfamily protein	9.72e-56
contig_1330	40	Dlo_pri1349F.1_g00070.1	AT5G13110.1	glucose-6-phosphate dehydrogenase 2	0
contig_181	40	No hit
contig_263	40	No hit
contig_384	40	No hit
contig_445	39	Dlo_pri0001F.1_g06240.1	AT5G15490.1	UDP-glucose 6-dehydrogenase family protein	0
contig_443	39	Dlo_pri0022F.1_g04850.1	AT5G27470.1	seryl-tRNA synthetase / serine--tRNA ligase	0
contig_1167	39	Dlo_pri0037F.1_g00850.1	AT4G11600.1	glutathione peroxidase 6	1.3e-101
contig_1364	39	Dlo_pri0063F.1_g03510.1	AT5G19290.1	alpha/beta-Hydrolases superfamily protein	7.47e-168
contig_828	39	Dlo_pri0072F.1_g03100.1	AT4G00100.1	ribosomal protein S13A	9.6e-101
contig_1265	39	Dlo_pri0079F.1_g02000.1	AT1G60770.1	Tetratricopeptide repeat (TPR)-like superfamily protein	0
contig_369	39	Dlo_pri0084F.1_g02310.1	AT1G71190.1	senescence associated gene 18	1.74e-137
contig_545	39	Dlo_pri0149F.1_g01190.1	AT2G05920.1	Subtilase family protein	0
contig_449	39	Dlo_pri0180F.1_g01930.1	AT1G44770.1	unknown protein	6.97e-41
contig_632	39	Dlo_pri0229F.1_g00180.1	AT1G10950.1	transmembrane nine 1	0
contig_222	39	Dlo_pri0251F.1_g00910.1	AT4G21440.1	MYB-like 102	7.17e-92
contig_1613	39	Dlo_pri0267F.1_g00470.1	AT5G06860.1	polygalacturonase inhibiting protein 1	4.45e-121
contig_39	39	Dlo_pri0316F.1_g01420.1	AT4G18800.1	RAB GTPase homolog A1D	3.07e-78
contig_137	39	Dlo_pri0454F.1_g00250.1	AT4G35550.1	WUSCHEL related homeobox 13	4.39e-88
contig_926	39	Dlo_pri0482F.1_g01140.1
contig_1327	39	Dlo_pri0791F.1_g00430.1	AT2G33340.1	MOS4-associated complex 3B	0
contig_965	39	Dlo_pri3424.1_g00200.1
contig_3288	39	No hit
contig_404	39	No hit
contig_551	38	Dlo_pri0000F.1_g08270.1	AT3G18610.1	nucleolin like 2	8.85e-55
contig_73	38	Dlo_pri0004F.1_g10180.1	AT4G39090.1	Papain family cysteine protease	1.14e-150
contig_435	38	Dlo_pri0006F.1_g03440.1	AT1G16300.1	glyceraldehyde-3-phosphate dehydrogenase of plastid 2	0
contig_2299	38	Dlo_pri0016F.1_g03120.1	AT4G38260.1	Protein of unknown function (DUF833)	6.51e-99
contig_1536	38	Dlo_pri0032F.1_g05690.1	AT2G05710.1	aconitase 3	0
contig_179	38	Dlo_pri0047F.1_g03450.1	AT5G58590.1	RAN binding protein 1	1.23e-90
contig_2421	38	Dlo_pri0057F.1_g01320.1	AT4G27500.1	proton pump interactor 1	1.35e-154
contig_1200	38	Dlo_pri0061F.1_g02880.1	AT5G45110.1	NPR1-like protein 3	0
contig_2599	38	Dlo_pri0106F.1_g01620.1	AT1G52740.1	histone H2A protein 9	1.22e-76
contig_2018	38	Dlo_pri0170F.1_g01750.1	AT4G17940.1	Tetratricopeptide repeat (TPR)-like superfamily protein	8.51e-49
contig_1061	38	Dlo_pri0182F.1_g01370.1	AT5G03740.1	histone deacetylase 2C	1.07e-22
contig_169	38	Dlo_pri0205F.1_g00850.1	AT1G27000.1	Protein of unknown function (DUF1664)	3.13e-80
contig_91	38	Dlo_pri0271F.1_g01380.1	AT1G61250.1	secretory carrier 3	6.47e-137
contig_1556	38	Dlo_pri0382F.1_g01150.1	AT3G13670.1	Protein kinase family protein	0
contig_1600	38	Dlo_pri0393F.1_g00340.1	AT4G16380.1	Heavy metal transport/detoxification superfamily protein	3.01e-17
contig_796	38	Dlo_pri0491F.1_g00320.1	AT5G57660.1	CONSTANS-like 5	4.33e-93
contig_2228	38	Dlo_pri3003F.1_g00090.1
contig_1431	37	Dlo_pri0129F.1_g02340.1	AT2G36310.1	uridine-ribohydrolase 1	0
contig_829	37	Dlo_pri0164F.1_g00320.1	AT4G14300.1	RNA-binding (RRM/RBD/RNP motifs) family protein	6.77e-94
contig_827	37	Dlo_pri0213F.1_g00410.1	AT1G59960.1	NAD(P)-linked oxidoreductase superfamily protein	5.29e-129
contig_2688	37	Dlo_pri0318F.1_g00580.1	AT5G59970.1	Histone superfamily protein	7.83e-54
contig_761	37	Dlo_pri0579F.1_g00580.1	AT1G64520.1	regulatory particle non-ATPase 12A	1.15e-151
contig_38	37	Dlo_pri0627F.1_g00440.1	AT5G67360.1	Subtilase family protein	0
contig_423	37	Dlo_pri0925F.1_g00150.1	AT5G57655.2	xylose isomerase family protein	0
contig_262	37	No hit
contig_397	37	No hit
contig_851	36	Dlo_pri0001F.1_g08710.1	AT1G74860.1	unknown protein	1.76e-15
contig_1120	36	Dlo_pri0046F.1_g03150.1	AT4G08520.1	SNARE-like superfamily protein	1.37e-96
contig_1738	36	Dlo_pri0077F.1_g00640.1	AT1G51760.1	peptidase M20/M25/M40 family protein	0
contig_3595	36	Dlo_pri0109F.1_g02760.1
contig_388	36	Dlo_pri0136F.1_g00410.1	AT3G63120.1	cyclin p11	4.91e-66
contig_1646	36	Dlo_pri0183F.1_g01840.1	AT4G04860.1	DERLIN-2.2	5.92e-144
contig_1107	36	Dlo_pri0219F.1_g00830.1	AT3G59350.1	Protein kinase superfamily protein	0
contig_343	36	Dlo_pri0259F.1_g00990.1	AT1G57790.1	F-box family protein	9.82e-106
contig_377	36	Dlo_pri0285F.1_g01240.1	AT4G21350.1	plant U-box 8	1.63e-99
contig_1134	36	Dlo_pri0318F.1_g00210.1	AT2G28840.1	XB3 ortholog 1 in Arabidopsis thaliana	0
contig_1000	36	Dlo_pri1058F.1_g00120.1	AT1G01800.1	NAD(P)-binding Rossmann-fold superfamily protein	6.66e-115
contig_558	35	Dlo_pri0006F.1_g04250.1	AT1G48320.1	Thioesterase superfamily protein	1.01e-71
contig_2603	35	Dlo_pri0018F.1_g05120.1	AT2G11890.1	adenylate cyclases	9.7e-67
contig_863	35	Dlo_pri0025F.1_g05510.1	AT4G35785.5	RNA-binding (RRM/RBD/RNP motifs) family protein	5.51e-19
contig_287	35	Dlo_pri0046F.1_g02060.1	AT1G55190.1	PRA1 (Prenylated rab acceptor) family protein	1.87e-54
contig_989	35	Dlo_pri0056F.1_g00840.1
contig_2136	35	Dlo_pri0067F.1_g01070.1	AT4G37300.1	maternal effect embryo arrest 59	6.73e-28
contig_1159	35	Dlo_pri0176F.1_g01630.1	AT5G62810.1	peroxin 14	1.73e-48
contig_1074	35	Dlo_pri0290F.1_g00910.1	AT1G63690.2	SIGNAL PEPTIDE PEPTIDASE-LIKE 2	0
contig_2976	35	Dlo_pri0320F.1_g00200.1	AT1G53900.1	Eukaryotic translation initiation factor 2B (eIF-2B) family protein	0
contig_1495	35	Dlo_pri0601F.1_g00540.1	AT1G63830.2	PLAC8 family protein	1.72e-112
contig_1192	35	Dlo_pri0907F.1_g00070.1	AT4G28200.1	unknown protein	0
contig_1331	35	No hit
contig_1751	34	Dlo_pri0004F.1_g02380.1	AT4G15560.1	Deoxyxylulose-5-phosphate synthase	0
contig_2749	34	Dlo_pri0004F.1_g05150.1	AT5G49230.1	Drought-responsive family protein	3.41e-17
contig_1301	34	Dlo_pri0016F.1_g03390.1	AT2G16800.1	high-affinity nickel-transport family protein	8.93e-125
contig_2426	34	Dlo_pri0077F.1_g00790.1	AT4G12560.1	F-box and associated interaction domains-containing protein	4.71e-23
contig_1125	34	Dlo_pri0134F.1_g01290.1	AT5G07830.1	glucuronidase 2	0
contig_628	34	Dlo_pri0183F.1_g00880.1	AT1G11530.1	C-terminal cysteine residue is changed to a serine 1	1.22e-53
contig_1355	34	Dlo_pri0193F.1_g01270.1	AT1G31830.1	Amino acid permease family protein	0
contig_224	34	Dlo_pri0261F.1_g00490.1	AT5G55530.1	Calcium-dependent lipid-binding (CaLB domain) family protein	5.06e-92
contig_1018	34	Dlo_pri0320F.1_g00250.1	AT3G14290.1	20S proteasome alpha subunit E2	4.68e-170
contig_1264	34	Dlo_pri0337F.1_g00080.1	AT5G07990.1	Cytochrome P450 superfamily protein	1.13e-145
contig_2059	34	Dlo_pri0389F.1_g00910.1	AT5G22920.1	CHY-type/CTCHY-type/RING-type Zinc finger protein	4.94e-149
contig_693	34	Dlo_pri0601F.1_g00310.1	AT5G52650.1	RNA binding Plectin/S10 domain-containing protein	2.16e-55
contig_300	34	Dlo_pri0601F.1_g00380.1	AT4G01320.1	Peptidase family M48 family protein	1.21e-80
contig_858	34	Dlo_pri0601F.1_g00580.1	AT2G26110.1	Protein of unknown function (DUF761)	1.16e-24
contig_172	34	No hit
contig_405	33	Dlo_pri0010F.1_g00960.1	AT2G25970.1	KH domain-containing protein	3.5e-139
contig_573	33	Dlo_pri0010F.1_g04700.1	AT2G25490.1	EIN3-binding F box protein 1	4.74e-134
contig_1610	33	Dlo_pri0015F.1_g00320.1	AT5G25220.1	KNOTTED1-like homeobox gene 3	2.33e-180
contig_451	33	Dlo_pri0016F.1_g04600.1	AT1G75560.1	zinc knuckle (CCHC-type) family protein	2.83e-93
contig_164	33	Dlo_pri0030F.1_g03090.1	AT5G02960.1	Ribosomal protein S12/S23 family protein	2.48e-97
contig_1384	33	Dlo_pri0057F.1_g02480.1	AT2G42590.3	general regulatory factor 9	3.68e-148
contig_733	33	Dlo_pri0068F.1_g01580.1	AT1G55790.1	Domain of unknown function (DUF2431)	1.59e-42
contig_1480	33	Dlo_pri0101F.1_g00690.1	AT1G76810.1	eukaryotic translation initiation factor 2 (eIF-2) family protein	0
contig_1415	33	Dlo_pri0144F.1_g01360.1	AT4G16380.1	Heavy metal transport/detoxification superfamily protein	1.27e-16
contig_166	33	Dlo_pri0236F.1_g01560.1	AT1G24450.1	Ribonuclease III family protein	8.94e-62
contig_316	33	Dlo_pri0261F.1_g01390.1	AT1G04980.1	PDI-like 2-2	0
contig_317	33	Dlo_pri0304F.1_g00340.1	AT4G00400.1	glycerol-3-phosphate acyltransferase 8	0
contig_1360	33	Dlo_pri0438F.1_g00060.1	AT3G57000.1	nucleolar essential protein-related	1.96e-112
contig_419	33	Dlo_pri0455F.1_g00430.1	AT5G17330.1	glutamate decarboxylase	0
contig_1475	33	Dlo_pri0505F.1_g00470.1	AT5G19440.1	NAD(P)-binding Rossmann-fold superfamily protein	1.02e-180
contig_479	33	Dlo_pri0648F.1_g00510.1	AT2G45640.1	SIN3 associated polypeptide P18	1.51e-48
contig_1166	33	Dlo_pri0744F.1_g00480.1	AT4G09570.1	calcium-dependent protein kinase 4	9.58e-61
contig_2337	33	Dlo_pri3003F.1_g00090.1
contig_1228	33	No hit
contig_187	33	No hit
contig_92	32	Dlo_pri0000F.1_g02160.1	AT4G37300.1	maternal effect embryo arrest 59	3.07e-40
contig_591	32	Dlo_pri0001F.1_g07860.1	AT4G14960.2	Tubulin/FtsZ family protein	0
contig_422	32	Dlo_pri0002F.1_g03180.1	AT2G26460.1	RED family protein	2.11e-104
contig_1180	32	Dlo_pri0010F.1_g03510.1	AT2G39990.1	eukaryotic translation initiation factor 2	6.75e-144
contig_641	32	Dlo_pri0025F.1_g04170.1	AT2G17990.1	unknown protein	1.47e-131
contig_556	32	Dlo_pri0025F.1_g05030.1	AT1G20110.1	RING/FYVE/PHD zinc finger superfamily protein	2.22e-163
contig_1003	32	Dlo_pri0029F.1_g05740.1	AT1G20110.1	RING/FYVE/PHD zinc finger superfamily protein	1.04e-132
contig_911	32	Dlo_pri0044F.1_g02320.1	AT1G20960.1	U5 small nuclear ribonucleoprotein helicase, putative	0
contig_210	32	Dlo_pri0077F.1_g00590.1	AT4G29190.1	Zinc finger C-x8-C-x5-C-x3-H type family protein	1.42e-103
contig_82	32	Dlo_pri0082F.1_g02700.1	AT5G42930.1	alpha/beta-Hydrolases superfamily protein	1.5e-146
contig_1305	32	Dlo_pri0092F.1_g00280.1	AT3G57890.2	Tubulin binding cofactor C domain-containing protein	8.31e-77
contig_1154	32	Dlo_pri0092F.1_g00340.1	AT2G42210.2	Mitochondrial import inner membrane translocase subunit Tim17/Tim22/Tim23 family protein	9.37e-89
contig_1278	32	Dlo_pri0143F.1_g01530.1	AT5G27320.1	alpha/beta-Hydrolases superfamily protein	0
contig_446	32	Dlo_pri0164F.1_g00320.1	AT4G14300.1	RNA-binding (RRM/RBD/RNP motifs) family protein	6.77e-94
contig_354	32	Dlo_pri0233F.1_g00310.1	AT4G23160.1	cysteine-rich RLK (RECEPTOR-like protein kinase) 8	3.71e-52
contig_1002	32	Dlo_pri0233F.1_g00860.1	AT3G45660.1	Major facilitator superfamily protein	2.3e-170
contig_1237	32	Dlo_pri0285F.1_g01190.1	AT4G21320.1	Aldolase-type TIM barrel family protein	5.87e-131
contig_76	32	Dlo_pri0305F.1_g00350.1	AT2G47470.1	thioredoxin family protein	0
contig_120	32	Dlo_pri0369F.1_g01120.1	AT3G59480.1	pfkB-like carbohydrate kinase family protein	0
contig_123	32	Dlo_pri0454F.1_g00090.1	AT1G76490.1	hydroxy methylglutaryl CoA reductase 1	7.02e-150
contig_2669	32	Dlo_pri0658F.1_g00460.1	AT1G19000.1	Homeodomain-like superfamily protein	5.5e-52
contig_383	32	No hit
contig_1104	31	Dlo_pri0002F.1_g01710.1	AT3G12670.1	CTP synthase family protein	0
contig_1908	31	Dlo_pri0007F.1_g02830.1	AT1G80750.1	Ribosomal protein L30/L7 family protein	1.54e-69
contig_1069	31	Dlo_pri0023F.1_g04390.1	AT1G70000.1	myb-like transcription factor family protein	6.51e-59
contig_330	31	Dlo_pri0025F.1_g00250.1	AT1G75080.1	Brassinosteroid signalling positive regulator (BZR1) family protein	2.34e-70
contig_350	31	Dlo_pri0026F.1_g05960.1	AT5G65360.1	Histone superfamily protein	2.19e-81
contig_1021	31	Dlo_pri0049F.1_g02220.1	AT4G38430.1	rho guanyl-nucleotide exchange factor 1	0
contig_1442	31	Dlo_pri0060F.1_g01250.1	AT2G14260.1	proline iminopeptidase	6.6e-143
contig_61	31	Dlo_pri0064F.1_g00570.1	AT3G13460.1	evolutionarily conserved C-terminal region 2	0
contig_2474	31	Dlo_pri0089F.1_g02880.1	AT3G27430.2	N-terminal nucleophile aminohydrolases (Ntn hydrolases) superfamily protein	1.76e-171
contig_2183	31	Dlo_pri0106F.1_g01790.1	AT5G19960.1	RNA-binding (RRM/RBD/RNP motifs) family protein	1.26e-62
contig_194	31	Dlo_pri0318F.1_g00090.1	AT2G28910.1	CAX interacting protein 4	4.86e-71
contig_2940	31	Dlo_pri0350F.1_g00440.1	AT4G26640.2	WRKY family transcription factor family protein	1.02e-171
contig_1266	31	Dlo_pri0398F.1_g00390.1	AT2G06530.1	SNF7 family protein	2.29e-79
contig_884	31	Dlo_pri0418F.1_g00170.1
contig_530	31	Dlo_pri0455F.1_g00510.1	AT5G17310.2	UDP-glucose pyrophosphorylase 2	0
contig_656	31	Dlo_pri0508F.1_g00950.1	AT4G29040.1	regulatory particle AAA-ATPase 2A	0
contig_1313	31	Dlo_pri0528F.1_g00680.1	AT5G67090.1	Subtilisin-like serine endopeptidase family protein	1.84e-85
contig_1037	31	Dlo_pri0535F.1_g00370.1	AT4G08310.1	unknown protein	5.03e-77
contig_1672	31	Dlo_pri0595F.1_g00080.1	AT4G17790.1	SNARE associated Golgi protein family	5.6e-132
contig_1535	31	Dlo_pri0605F.1_g00260.1	AT2G01680.1	Ankyrin repeat family protein	0
contig_695	31	Dlo_pri0653F.1_g00380.1	AT3G59500.1	Integral membrane HRF1 family protein	9.46e-149
contig_1714	31	Dlo_pri0692F.1_g00200.1
contig_95	31	Dlo_pri1398F.1_g00080.1	AT5G67390.1	unknown protein	8.23e-27
contig_1197	31	No hit
contig_814	31	No hit
contig_1653	30	Dlo_pri0001F.1_g12070.1	AT5G14390.1	alpha/beta-Hydrolases superfamily protein	1.19e-175
contig_631	30	Dlo_pri0015F.1_g03640.1	AT4G02450.1	HSP20-like chaperones superfamily protein	5.94e-31
contig_440	30	Dlo_pri0037F.1_g02610.1	AT1G12760.1	Zinc finger, C3HC4 type (RING finger) family protein	7.85e-40
contig_2533	30	Dlo_pri0088F.1_g00610.1	AT1G14820.3	Sec14p-like phosphatidylinositol transfer family protein	2.85e-110
contig_1080	30	Dlo_pri0103F.1_g00500.1	AT5G53560.1	cytochrome B5 isoform E	1.94e-59
contig_717	30	Dlo_pri0103F.1_g01360.1
contig_2665	30	Dlo_pri0132F.1_g02700.1	AT5G02790.1	Glutathione S-transferase family protein	2.77e-116
contig_662	30	Dlo_pri0144F.1_g02370.1	AT1G05010.1	ethylene-forming enzyme	0
contig_789	30	Dlo_pri0172F.1_g02150.1
contig_1911	30	Dlo_pri0179F.1_g02430.1	AT5G42520.1	basic pentacysteine 6	1.47e-129
contig_5	30	Dlo_pri0190F.1_g00340.1	AT5G13930.1	Chalcone and stilbene synthase family protein	0
contig_200	30	Dlo_pri0215F.1_g01820.1	AT2G32910.1	DCD (Development and Cell Death) domain protein	8.56e-37
contig_1157	30	Dlo_pri0242F.1_g00050.1	AT4G21800.1	P-loop containing nucleoside triphosphate hydrolases superfamily protein	5.05e-165
contig_396	30	Dlo_pri0243F.1_g00190.1	AT5G04550.1	Protein of unknown function (DUF668)	0
contig_288	30	Dlo_pri0259F.1_g00970.1	AT3G52660.1	RNA-binding (RRM/RBD/RNP motifs) family protein	1.13e-147
contig_2306	30	Dlo_pri0406F.1_g01130.1	AT1G63970.1	isoprenoid F	2.9e-111
contig_762	30	Dlo_pri0502F.1_g00730.1	AT5G02540.1	NAD(P)-binding Rossmann-fold superfamily protein	3.31e-154
contig_869	30	Dlo_pri0603F.1_g00300.1	AT5G13020.1	Emsy N Terminus (ENT)/ plant Tudor-like domains-containing protein	7.95e-131
contig_977	30	Dlo_pri0685F.1_g00190.1	AT4G30440.1	UDP-D-glucuronate 4-epimerase 1	0
contig_2015	30	No hit
contig_1366	29	Dlo_pri0006F.1_g00400.1	AT5G47750.1	D6 protein kinase like 2	0
contig_177	29	Dlo_pri0025F.1_g02040.1	AT5G42800.1	dihydroflavonol 4-reductase	7.92e-178
contig_462	29	Dlo_pri0031F.1_g04990.1
contig_752	29	Dlo_pri0033F.1_g01840.1	AT1G76150.1	enoyl-CoA hydratase 2	7.92e-144
contig_1796	29	Dlo_pri0037F.1_g03240.1	AT2G45570.1	cytochrome P450, family 76, subfamily C, polypeptide 2	3.19e-110
contig_718	29	Dlo_pri0040F.1_g03530.1	AT2G41250.1	Haloacid dehalogenase-like hydrolase (HAD) superfamily protein	1.37e-127
contig_1470	29	Dlo_pri0046F.1_g04000.1	AT3G14010.1	CTC-interacting domain 4	1.29e-95
contig_553	29	Dlo_pri0056F.1_g00760.1	AT5G52510.1	SCARECROW-like 8	4.67e-134
contig_577	29	Dlo_pri0088F.1_g01150.1	AT1G09770.1	cell division cycle 5	0
contig_2353	29	Dlo_pri0133F.1_g01900.1	AT1G67400.1	ELMO/CED-12 family protein	7.47e-141
contig_1416	29	Dlo_pri0138F.1_g01890.1	AT3G49940.1	LOB domain-containing protein 38	3.95e-69
contig_2869	29	Dlo_pri0198F.1_g00710.1	AT5G43700.1	AUX/IAA transcriptional regulator family protein	1.94e-67
contig_478	29	Dlo_pri0198F.1_g01900.1	AT3G23280.1	XB3 ortholog 5 in Arabidopsis thaliana	0
contig_736	29	Dlo_pri0219F.1_g00910.1	AT1G74040.1	2-isopropylmalate synthase 1	0
contig_826	29	Dlo_pri0233F.1_g00980.1	AT3G07630.1	arogenate dehydratase 2	2.93e-178
contig_218	29	Dlo_pri0250F.1_g01760.1	AT4G23860.1	PHD finger protein-related	1.2e-162
contig_1687	29	Dlo_pri0624F.1_g00510.1	AT3G48660.1	Protein of unknown function (DUF 3339)	1.27e-16
contig_143	29	No hit
contig_520	29	No hit
contig_285	28	Dlo_pri0001F.1_g07860.1	AT4G14960.2	Tubulin/FtsZ family protein	0
contig_808	28	Dlo_pri0004F.1_g05480.1	AT5G49360.1	beta-xylosidase 1	0
contig_68	28	Dlo_pri0022F.1_g06780.1	AT5G16450.1	Ribonuclease E inhibitor RraA/Dimethylmenaquinone methyltransferase	2.22e-107
contig_1685	28	Dlo_pri0037F.1_g01930.1	AT4G11650.1	osmotin 34	9.26e-109
contig_666	28	Dlo_pri0037F.1_g04640.1	AT4G11820.2	hydroxymethylglutaryl-CoA synthase / HMG-CoA synthase / 3-hydroxy-3-methylglutaryl coenzyme A synthase	0
contig_1564	28	Dlo_pri0060F.1_g01820.1	AT1G73150.1	global transcription factor group E3	1.62e-65
contig_1131	28	Dlo_pri0113F.1_g00010.1	AT1G04080.3	Tetratricopeptide repeat (TPR)-like superfamily protein	0
contig_990	28	Dlo_pri0141F.1_g00870.1	AT4G24210.1	F-box family protein	4.54e-47
contig_1113	28	Dlo_pri0180F.1_g01020.1	AT2G47070.1	squamosa promoter binding protein-like 1	0
contig_277	28	Dlo_pri0198F.1_g00900.1	AT2G30620.1	winged-helix DNA-binding transcription factor family protein	1.98e-25
contig_1644	28	Dlo_pri0230F.1_g00760.1	AT2G30860.1	glutathione S-transferase PHI 9	2.61e-110
contig_609	28	Dlo_pri0538F.1_g00520.1	AT3G18080.1	B-S glucosidase 44	0
contig_252	28	Dlo_pri0727F.1_g00020.1	AT1G05070.1	Protein of unknown function (DUF1068)	2.52e-35
contig_236	28	No hit
contig_403	28	No hit
contig_1853	27	Dlo_pri0004F.1_g02350.1	AT5G18800.1	Cox19-like CHCH family protein	8.28e-59
contig_1318	27	Dlo_pri0004F.1_g06380.1	AT3G17100.1	sequence-specific DNA binding transcription factors	3.39e-53
contig_2205	27	Dlo_pri0004F.1_g09120.1	AT1G71980.1	Protease-associated (PA) RING/U-box zinc finger family protein	1.83e-133
contig_844	27	Dlo_pri0010F.1_g00310.1	AT5G45275.1	Major facilitator superfamily protein	0
contig_1791	27	Dlo_pri0015F.1_g00230.1	AT4G31985.1	Ribosomal protein L39 family protein	2.87e-29
contig_254	27	Dlo_pri0022F.1_g05290.1	AT3G12260.1	LYR family of Fe/S cluster biogenesis protein	8.61e-35
contig_676	27	Dlo_pri0038F.1_g01880.1	AT2G47890.1	B-box type zinc finger protein with CCT domain	3.26e-88
contig_2555	27	Dlo_pri0042F.1_g04290.1	AT1G22450.1	cytochrome C oxidase 6B	2.39e-52
contig_46	27	Dlo_pri0047F.1_g03300.1	AT5G58560.1	Phosphatidate cytidylyltransferase family protein	6.95e-102
contig_1473	27	Dlo_pri0060F.1_g03100.1	AT5G64360.3	Chaperone DnaJ-domain superfamily protein	4.09e-47
contig_386	27	Dlo_pri0106F.1_g01230.1	AT1G15400.3	unknown protein	6.63e-21
contig_1357	27	Dlo_pri0134F.1_g01290.1	AT5G07830.1	glucuronidase 2	0
contig_253	27	Dlo_pri0148F.1_g01360.1	AT4G31550.1	WRKY DNA-binding protein 11	1.19e-96
contig_1631	27	Dlo_pri0151F.1_g00530.1	AT1G09580.1	emp24/gp25L/p24 family/GOLD family protein	4.4e-105
contig_806	27	Dlo_pri0240F-1.1_g00240.1	AT3G28730.1	high mobility group	0
contig_615	27	Dlo_pri0320F.1_g00440.1	AT1G53730.2	STRUBBELIG-receptor family 6	5.03e-177
contig_352	27	Dlo_pri0335F.1_g00060.1	AT3G57610.1	adenylosuccinate synthase	0
contig_559	27	Dlo_pri0425F.1_g00470.1	AT5G46190.1	RNA-binding KH domain-containing protein	1.87e-144
contig_2388	27	Dlo_pri0772F.1_g00280.1	AT5G45470.1	Protein of unknown function (DUF594)	1.65e-82
contig_614	27	Dlo_pri1131F.1_g00200.1	AT5G55730.1	FASCICLIN-like arabinogalactan 1	2.48e-152
contig_318	27	No hit
contig_473	27	No hit
contig_368	26	Dlo_pri0000F.1_g12800.1	AT1G14720.1	xyloglucan endotransglucosylase/hydrolase 28	8.34e-160
contig_432	26	Dlo_pri0001F.1_g09810.1	AT1G23750.1	Nucleic acid-binding, OB-fold-like protein	8.29e-77
contig_907	26	Dlo_pri0001F.1_g12620.1	AT5G14240.1	Thioredoxin superfamily protein	7.89e-110
contig_1629	26	Dlo_pri0004F.1_g05450.1	AT5G49350.1	Glycine-rich protein family	1.61e-39
contig_2529	26	Dlo_pri0016F.1_g05380.1	AT4G39220.1	Rer1 family protein	1.09e-52
contig_376	26	Dlo_pri0025F.1_g02550.1
contig_2883	26	Dlo_pri0047F.1_g03030.1	AT1G07090.1	Protein of unknown function (DUF640)	1.02e-62
contig_1271	26	Dlo_pri0057F.1_g00920.1	AT5G53800.1	unknown protein	1.51e-67
contig_2896	26	Dlo_pri0060F.1_g01130.1	AT2G14520.1	CBS domain-containing protein with a domain of unknown function (DUF21)	5.59e-129
contig_243	26	Dlo_pri0070F.1_g03030.1	AT1G18800.1	NAP1-related protein 2	1.47e-116
contig_724	26	Dlo_pri0074F.1_g03880.1	AT1G33140.1	Ribosomal protein L6 family	3.08e-119
contig_175	26	Dlo_pri0077F.1_g03350.1	AT1G17860.1	Kunitz family trypsin and protease inhibitor protein	8.91e-24
contig_1690	26	Dlo_pri0079F.1_g03840.1	AT1G60490.1	vacuolar protein sorting 34	3.15e-174
contig_881	26	Dlo_pri0089F.1_g04100.1	AT1G67856.1	RING/U-box superfamily protein	4.53e-28
contig_726	26	Dlo_pri0099F.1_g02550.1	AT1G08480.1	unknown protein	5.74e-73
contig_1124	26	Dlo_pri0105F.1_g00150.1	AT5G61850.1	floral meristem identity control protein LEAFY (LFY)	1.87e-153
contig_1837	26	Dlo_pri0144F.1_g01540.1	AT4G16390.1	pentatricopeptide (PPR) repeat-containing protein	0
contig_1507	26	Dlo_pri0173F.1_g00900.1	AT4G20980.1	Eukaryotic translation initiation factor 3 subunit 7 (eIF-3)	0
contig_1775	26	Dlo_pri0185F.1_g01860.1	AT5G41970.1	Metal-dependent protein hydrolase	0
contig_418	26	Dlo_pri0235F.1_g01090.1
contig_2043	26	Dlo_pri0246F.1_g00260.1	AT1G05520.1	Sec23/Sec24 protein transport family protein	0
contig_356	26	Dlo_pri0246F.1_g00300.1	AT2G31980.1	PHYTOCYSTATIN 2	4.67e-27
contig_7	26	Dlo_pri0318F.1_g00750.1	AT5G59910.1	Histone superfamily protein	2.31e-62
contig_1437	26	Dlo_pri0320F.1_g00240.1	AT1G53860.1	Remorin family protein	2.1e-114
contig_2663	26	Dlo_pri0333F.1_g00360.1	AT5G50850.1	Transketolase family protein	0
contig_1253	26	Dlo_pri0333F.1_g01490.1	AT1G27340.1	Galactose oxidase/kelch repeat superfamily protein	1.54e-128
contig_946	26	Dlo_pri0383F.1_g00250.1	AT2G29420.1	glutathione S-transferase tau 7	1.21e-61
contig_2541	26	Dlo_pri0384F.1_g01030.1
contig_469	26	Dlo_pri0438F.1_g00160.1	AT2G39460.1	ribosomal protein L23AA	1.53e-61
contig_1057	26	Dlo_pri0469F.1_g00340.1	AT4G01130.1	GDSL-like Lipase/Acylhydrolase superfamily protein	0
contig_1503	26	Dlo_pri0836F.1_g00200.1	AT4G10840.1	Tetratricopeptide repeat (TPR)-like superfamily protein	0
contig_159	26	Dlo_pri1011F.1_g00140.1	AT1G11910.1	aspartic proteinase A1	0
contig_2354	26	No hit
contig_939	26	No hit
contig_2521	25	Dlo_pri0002F.1_g05200.1	AT1G17550.1	homology to ABI2	2.46e-146
contig_704	25	Dlo_pri0016F.1_g02320.1
contig_1736	25	Dlo_pri0046F.1_g02090.1	AT1G55170.1	unknown protein	9.12e-84
contig_2456	25	Dlo_pri0053F.1_g03560.1	AT3G06170.1	Serinc-domain containing serine and sphingolipid biosynthesis protein	0
contig_2184	25	Dlo_pri0054F.1_g03680.1	AT5G30510.1	ribosomal protein S1	3.37e-169
contig_1740	25	Dlo_pri0067F.1_g03100.1	AT1G07020.1	unknown protein	9.09e-21
contig_135	25	Dlo_pri0138F.1_g01620.1	AT1G49850.1	RING/U-box superfamily protein	1.35e-26
contig_2344	25	Dlo_pri0144F.1_g02900.1	AT1G11910.1	aspartic proteinase A1	0
contig_235	25	Dlo_pri0157F.1_g01400.1	AT1G14920.1	GRAS family transcription factor family protein	0
contig_744	25	Dlo_pri0180F.1_g01510.1	AT3G06480.1	DEAD box RNA helicase family protein	0
contig_251	25	Dlo_pri0198F.1_g01190.1	AT1G04330.1	unknown protein	8.42e-18
contig_862	25	Dlo_pri0205F.1_g01200.1	AT5G39850.1	Ribosomal protein S4	1.05e-120
contig_311	25	Dlo_pri0213F.1_g00400.1	AT1G70160.1	unknown protein	0
contig_28	25	Dlo_pri0318F.1_g00210.1	AT2G28840.1	XB3 ortholog 1 in Arabidopsis thaliana	0
contig_425	25	Dlo_pri0320F.1_g00280.1	AT3G14310.1	pectin methylesterase 3	1.67e-158
contig_2559	25	Dlo_pri0339F.1_g00710.1	AT1G15750.1	Transducin family protein / WD-40 repeat family protein	0
contig_3178	25	Dlo_pri0430F.1_g00540.1	AT4G01370.1	MAP kinase 4	0
contig_707	25	Dlo_pri0606F.1_g00070.1	AT1G56300.1	Chaperone DnaJ-domain superfamily protein	1.68e-48
contig_1028	25	No hit
contig_1478	25	No hit
contig_2390	25	No hit
contig_454	25	No hit
contig_689	24	Dlo_pri0001F.1_g11760.1	AT3G01680.1	unknown protein	0
contig_3346	24	Dlo_pri0006F.1_g03490.1	AT1G79510.1	Uncharacterized conserved protein (DUF2358)	9.42e-111
contig_1766	24	Dlo_pri0006F.1_g08330.1	AT3G06390.1	Uncharacterised protein family (UPF0497)	8.06e-28
contig_146	24	Dlo_pri0016F.1_g04730.1	AT1G62020.1	Coatomer, alpha subunit	0
contig_2895	24	Dlo_pri0025F.1_g01330.1	AT1G75170.1	Sec14p-like phosphatidylinositol transfer family protein	4.54e-140
contig_637	24	Dlo_pri0028F.1_g04780.1	AT4G27745.1	Yippee family putative zinc-binding protein	1.64e-40
contig_109	24	Dlo_pri0031F.1_g05130.1	AT5G65460.1	kinesin like protein for actin based chloroplast movement 2	1.86e-136
contig_2841	24	Dlo_pri0033F.1_g01440.1	AT5G42250.1	Zinc-binding alcohol dehydrogenase family protein	0
contig_436	24	Dlo_pri0043F.1_g01340.1	AT2G43020.1	polyamine oxidase 2	0
contig_297	24	Dlo_pri0072F.1_g00120.1	AT2G44710.1	RNA-binding (RRM/RBD/RNP motifs) family protein	0
contig_1008	24	Dlo_pri0088F.1_g02070.1	AT1G06220.2	Ribosomal protein S5/Elongation factor G/III/V family protein	0
contig_505	24	Dlo_pri0134F.1_g01370.1	AT3G25400.1	unknown protein	8.6e-40
contig_592	24	Dlo_pri0179F.1_g01230.1	AT1G19530.1	unknown protein	6.69e-16
contig_2545	24	Dlo_pri0190F.1_g00470.1	AT3G02050.1	K+ uptake transporter 3	0
contig_457	24	Dlo_pri0198F.1_g01900.1	AT3G23280.1	XB3 ortholog 5 in Arabidopsis thaliana	0
contig_233	24	Dlo_pri0373F.1_g00980.1	AT1G04560.1	AWPM-19-like family protein	3.48e-64
contig_150	24	Dlo_pri0454F.1_g00120.1	AT2G34750.1	RNA polymerase I specific transcription initiation factor RRN3 protein	0
contig_3210	24	Dlo_pri0702F.1_g00460.1	AT5G51160.1	Ankyrin repeat family protein	6.57e-19
contig_2175	24	Dlo_pri0720F.1_g00420.1	AT1G49970.1	CLP protease proteolytic subunit 1	7.36e-177
contig_10	24	No hit
contig_1755	24	No hit
contig_873	24	No hit
contig_1232	23	Dlo_pri0002F.1_g07660.1	AT3G24590.1	plastidic type i signal peptidase 1	2.15e-63
contig_809	23	Dlo_pri0006F.1_g00590.1	AT3G13200.1	Cwf15 / Cwc15 cell cycle control family protein	2.88e-15
contig_2606	23	Dlo_pri0028F.1_g01510.1	AT3G55830.1	Nucleotide-diphospho-sugar transferases superfamily protein	2.23e-130
contig_485	23	Dlo_pri0038F.1_g03040.1	AT3G07390.1	auxin-responsive family protein	9.71e-49
contig_1110	23	Dlo_pri0046F.1_g03760.1	AT1G72820.1	Mitochondrial substrate carrier family protein	2.84e-156
contig_1521	23	Dlo_pri0061F.1_g00440.1	AT1G76550.1	Phosphofructokinase family protein	0
contig_1145	23	Dlo_pri0065F.1_g02790.1	AT2G24270.4	aldehyde dehydrogenase 11A3	0
contig_580	23	Dlo_pri0076F.1_g00480.1	AT2G41690.1	heat shock transcription factor B3	1.44e-63
contig_831	23	Dlo_pri0082F.1_g02870.1	AT2G23420.1	nicotinate phosphoribosyltransferase 2	8.19e-65
contig_270	23	Dlo_pri0084F.1_g01740.1	AT5G49910.1	chloroplast heat shock protein 70-2	0
contig_1432	23	Dlo_pri0103F.1_g00370.1	AT4G00850.1	GRF1-interacting factor 3	3.04e-22
contig_1449	23	Dlo_pri0163F.1_g00050.1	AT4G39840.1	unknown protein	1.04e-113
contig_2591	23	Dlo_pri0203F.1_g01480.1	AT1G34220.1	Regulator of Vps4 activity in the MVB pathway protein	3e-130
contig_1153	23	Dlo_pri0233F.1_g00880.1	AT3G45620.2	Transducin/WD40 repeat-like superfamily protein	4.9e-180
contig_1915	23	Dlo_pri0246F.1_g00770.1	AT2G43410.2	RNA binding	9.48e-180
contig_2482	23	Dlo_pri0309F.1_g01310.1	AT2G43630.1	unknown protein	5.68e-39
contig_2224	23	Dlo_pri0374F.1_g00270.1	AT5G46170.1	F-box family protein	3.99e-134
contig_2677	23	Dlo_pri0395F.1_g00290.1	AT5G55860.1	Plant protein of unknown function (DUF827)	1.68e-104
contig_2618	23	Dlo_pri0455F.1_g00950.1	AT1G65700.3	Small nuclear ribonucleoprotein family protein	1.09e-18
contig_332	23	Dlo_pri0469F.1_g00500.1	AT5G24090.1	chitinase A	6.7e-115
contig_442	23	Dlo_pri0676F.1_g00220.1	AT1G11600.1	cytochrome P450, family 77, subfamily B, polypeptide 1	0
contig_366	23	Dlo_pri0685F.1_g00190.1	AT4G30440.1	UDP-D-glucuronate 4-epimerase 1	0
contig_1591	23	Dlo_pri1558F.1_g00040.1	AT3G13460.1	evolutionarily conserved C-terminal region 2	3.29e-171
contig_2235	23	No hit
contig_2941	23	No hit
contig_2968	23	No hit
contig_2462	22	Dlo_pri0001F.1_g03240.1	AT2G01190.1	Octicosapeptide/Phox/Bem1p family protein	1.06e-49
contig_70	22	Dlo_pri0001F.1_g05250.1	AT3G29970.1	B12D protein	3.27e-42
contig_1314	22	Dlo_pri0006F.1_g01770.1	AT5G56230.1	prenylated RAB acceptor 1.G2	5.38e-43
contig_312	22	Dlo_pri0010F.1_g01400.1	AT2G19810.1	CCCH-type zinc finger family protein	1.9e-114
contig_607	22	Dlo_pri0010F.1_g02740.1	AT5G04600.1	RNA-binding (RRM/RBD/RNP motifs) family protein	2.25e-55
contig_2100	22	Dlo_pri0015F.1_g00800.1	AT3G07870.1	F-box and associated interaction domains-containing protein	1.92e-13
contig_44	22	Dlo_pri0016F.1_g04160.1	AT4G38800.1	methylthioadenosine nucleosidase 1	2.48e-129
contig_2261	22	Dlo_pri0016F.1_g05630.1
contig_1024	22	Dlo_pri0023F.1_g00130.1	AT2G44060.1	Late embryogenesis abundant protein, group 2	4.17e-149
contig_1493	22	Dlo_pri0023F.1_g03940.1	AT2G18420.1	Gibberellin-regulated family protein	3.84e-23
contig_3158	22	Dlo_pri0037F.1_g00450.1	AT1G21560.2	unknown protein	3.78e-15
contig_3529	22	Dlo_pri0042F.1_g01900.1	AT1G19520.1	pentatricopeptide (PPR) repeat-containing protein	0
contig_519	22	Dlo_pri0046F.1_g02670.1	AT1G17620.1	Late embryogenesis abundant (LEA) hydroxyproline-rich glycoprotein family	7.93e-46
contig_3136	22	Dlo_pri0064F.1_g00720.1	AT5G18110.1	novel cap-binding protein	8.29e-58
contig_708	22	Dlo_pri0072F.1_g02890.1	AT2G45260.1	Plant protein of unknown function (DUF641)	0
contig_742	22	Dlo_pri0101F.1_g00670.1
contig_823	22	Dlo_pri0106F.1_g00950.1	AT1G52600.1	Peptidase S24/S26A/S26B/S26C family protein	2.54e-117
contig_622	22	Dlo_pri0122F.1_g01530.1
contig_3853	22	Dlo_pri0160F.1_g00190.1	AT1G22450.1	cytochrome C oxidase 6B	1.92e-41
contig_983	22	Dlo_pri0174F.1_g01160.1	AT5G54540.1	Uncharacterised conserved protein (UCP012943)	2.06e-11
contig_463	22	Dlo_pri0189F.1_g02600.1
contig_1668	22	Dlo_pri0219F.1_g00960.1	AT2G43210.1	Ubiquitin-like superfamily protein	1.21e-117
contig_206	22	Dlo_pri0235F.1_g01670.1	AT5G48870.1	Small nuclear ribonucleoprotein family protein	8.87e-31
contig_616	22	Dlo_pri0251F.1_g01480.1	AT4G05150.1	Octicosapeptide/Phox/Bem1p family protein	1.15e-65
contig_361	22	Dlo_pri0281F.1_g00070.1	AT5G65550.1	UDP-Glycosyltransferase superfamily protein	5.58e-134
contig_308	22	Dlo_pri0313F.1_g01080.1	AT4G30210.1	P450 reductase 2	0
contig_1502	22	Dlo_pri0414F.1_g00570.1	AT5G16840.2	binding partner of acd11 1	8.59e-107
contig_643	22	Dlo_pri0439F.1_g00630.1	AT4G14723.1	unknown protein	2.41e-30
contig_203	22	Dlo_pri0447F.1_g00960.1	AT1G79750.1	NADP-malic enzyme 4	0
contig_3219	22	Dlo_pri0472F.1_g00480.1	AT3G48000.1	aldehyde dehydrogenase 2B4	0
contig_1291	22	Dlo_pri0698F.1_g00420.1	AT3G26650.1	glyceraldehyde 3-phosphate dehydrogenase A subunit	0
contig_1254	22	Dlo_pri0772F.1_g00400.1	AT1G11360.1	Adenine nucleotide alpha hydrolases-like superfamily protein	1.41e-90
contig_2431	22	Dlo_pri0802F.1_g00130.1	AT1G55960.1	Polyketide cyclase/dehydrase and lipid transport superfamily protein	7.13e-103
contig_3658	22	No hit
contig_4226	22	No hit
contig_455	22	No hit
contig_645	22	No hit
contig_710	21	Dlo_pri0000F.1_g04760.1	AT5G64130.3	cAMP-regulated phosphoprotein 19-related protein	2.27e-46
contig_144	21	Dlo_pri0001F.1_g07170.1	AT5G39570.1	unknown protein	1.78e-26
contig_1098	21	Dlo_pri0002F.1_g04940.1	AT2G31670.1	Stress responsive alpha-beta barrel domain protein	1.87e-74
contig_1295	21	Dlo_pri0002F.1_g05160.1	AT4G29830.1	Transducin/WD40 repeat-like superfamily protein	0
contig_2176	21	Dlo_pri0004F.1_g04940.1	AT3G16770.1	ethylene-responsive element binding protein	1.5e-13
contig_2684	21	Dlo_pri0004F.1_g07420.1	AT5G26570.1	catalyticscarbohydrate kinasesphosphoglucan, water dikinases	0
contig_715	21	Dlo_pri0006F.1_g01750.1	AT4G26455.1	WPP domain interacting protein 1	3.19e-26
contig_2234	21	Dlo_pri0011F-1.1_g01990.1	AT3G51950.1	Zinc finger (CCCH-type) family protein / RNA recognition motif (RRM)-containing protein	2.19e-90
contig_45	21	Dlo_pri0016F.1_g01610.1	AT4G36800.1	RUB1 conjugating enzyme 1	1.06e-112
contig_2214	21	Dlo_pri0016F.1_g03710.1	AT4G38900.1	Basic-leucine zipper (bZIP) transcription factor family protein	4.68e-139
contig_1040	21	Dlo_pri0023F.1_g05450.1	AT1G07040.1	unknown protein	2.45e-146
contig_3582	21	Dlo_pri0024F.1_g03160.1	AT5G16270.1	sister chromatid cohesion 1 protein 4	7.04e-61
contig_619	21	Dlo_pri0033F.1_g00390.1	AT4G35090.1	catalase 2	0
contig_30	21	Dlo_pri0033F.1_g02850.1	AT1G60420.1	DC1 domain-containing protein	1.07e-95
contig_1689	21	Dlo_pri0041F.1_g02650.1	AT1G06290.1	acyl-CoA oxidase 3	7.57e-135
contig_1800	21	Dlo_pri0047F.1_g01630.1	AT1G78380.1	glutathione S-transferase TAU 19	3.43e-89
contig_810	21	Dlo_pri0050F.1_g01790.1	AT5G63190.1	MA3 domain-containing protein	0
contig_2358	21	Dlo_pri0057F.1_g02320.1	AT3G15010.1	RNA-binding (RRM/RBD/RNP motifs) family protein	4.85e-116
contig_113	21	Dlo_pri0060F.1_g03110.1
contig_271	21	Dlo_pri0084F.1_g01740.1	AT5G49910.1	chloroplast heat shock protein 70-2	0
contig_2819	21	Dlo_pri0103F.1_g01660.1	AT5G38890.1	Nucleic acid-binding, OB-fold-like protein	8.51e-103
contig_842	21	Dlo_pri0159F.1_g00820.1	AT5G54750.2	Transport protein particle (TRAPP) component	1.24e-121
contig_250	21	Dlo_pri0179F.1_g02440.1	AT1G19910.1	ATPase, F0/V0 complex, subunit C protein	6.38e-76
contig_941	21	Dlo_pri0183F.1_g01460.1	AT4G05200.1	cysteine-rich RLK (RECEPTOR-like protein kinase) 25	0
contig_673	21	Dlo_pri0209F.1_g01980.1	AT4G13200.1	unknown protein	1.71e-19
contig_138	21	Dlo_pri0219F.1_g00960.1	AT2G43210.1	Ubiquitin-like superfamily protein	1.21e-117
contig_3092	21	Dlo_pri0400F.1_g01120.1	AT3G17450.1	hAT dimerisation domain-containing protein	0
contig_1417	21	Dlo_pri0453F.1_g00060.1	AT1G28310.2	Dof-type zinc finger DNA-binding family protein	1.67e-42
contig_2598	21	Dlo_pri0455F.1_g00410.1	AT2G01970.1	Endomembrane protein 70 protein family	0
contig_1544	21	Dlo_pri0599F.1_g00320.1	AT3G27740.1	carbamoyl phosphate synthetase A	0
contig_1195	21	Dlo_pri0886F.1_g00070.1	AT5G23960.1	terpene synthase 21	9.03e-132
contig_2907	21	Dlo_pri0984F.1_g00320.1	AT4G14300.1	RNA-binding (RRM/RBD/RNP motifs) family protein	9.86e-95
contig_1111	21	No hit
contig_1338	21	No hit
contig_147	21	No hit
contig_1657	21	No hit
contig_1971	21	No hit
contig_2154	21	No hit
contig_2319	21	No hit
contig_4011	21	No hit
contig_523	21	No hit
contig_647	21	No hit
contig_984	21	No hit
contig_1273	20	Dlo_pri0001F.1_g00260.1	AT5G67510.1	Translation protein SH3-like family protein	2.21e-70
contig_515	20	Dlo_pri0004F.1_g05470.1	AT4G16146.1	cAMP-regulated phosphoprotein 19-related protein	1.01e-34
contig_2808	20	Dlo_pri0010F.1_g00970.1	AT4G32960.1	unknown protein	4.07e-124
contig_304	20	Dlo_pri0023F.1_g05330.1	AT2G02760.1	ubiquiting-conjugating enzyme 2	2.93e-111
contig_691	20	Dlo_pri0023F.1_g05680.1	AT2G03510.1	SPFH/Band 7/PHB domain-containing membrane-associated protein family	6.76e-170
contig_567	20	Dlo_pri0023F.1_g05800.1	AT5G22250.1	Polynucleotidyl transferase, ribonuclease H-like superfamily protein	5.77e-132
contig_2215	20	Dlo_pri0024F.1_g02920.1	AT5G16250.1	unknown protein	1.51e-83
contig_959	20	Dlo_pri0025F.1_g05480.1	AT2G17710.1	unknown protein	1.12e-21
contig_1088	20	Dlo_pri0026F.1_g00660.1	AT1G60970.1	SNARE-like superfamily protein	1.03e-74
contig_1867	20	Dlo_pri0042F.1_g00550.1	AT5G42650.1	allene oxide synthase	0
contig_572	20	Dlo_pri0047F.1_g01960.1	AT2G40590.1	Ribosomal protein S26e family protein	3.62e-37
contig_2151	20	Dlo_pri0060F.1_g01900.1	AT5G09590.1	mitochondrial HSO70 2	0
contig_193	20	Dlo_pri0065F.1_g04100.1	AT4G28050.1	tetraspanin7	1.32e-105
contig_102	20	Dlo_pri0069F.1_g04490.1	AT2G30950.1	FtsH extracellular protease family	0
contig_4163	20	Dlo_pri0076F.1_g02360.1	AT1G01170.1	Protein of unknown function (DUF1138)	1.13e-32
contig_80	20	Dlo_pri0081F.1_g02380.1	AT1G01550.1	Protein of unknown function (DUF793)	4.51e-114
contig_1986	20	Dlo_pri0082F.1_g01280.1	AT4G33950.1	Protein kinase superfamily protein	2.15e-65
contig_1816	20	Dlo_pri0083F.1_g00960.1	AT2G39710.1	Eukaryotic aspartyl protease family protein	0
contig_2436	20	Dlo_pri0129F.1_g02290.1	AT5G03610.1	GDSL-like Lipase/Acylhydrolase superfamily protein	3.14e-146
contig_1883	20	Dlo_pri0141F.1_g00420.1	AT5G67380.1	casein kinase alpha 1	4.93e-95
contig_1514	20	Dlo_pri0143F.1_g02580.1	AT1G23780.1	F-box family protein	1.84e-66
contig_207	20	Dlo_pri0149F.1_g00930.1	AT3G45310.1	Cysteine proteinases superfamily protein	1.36e-148
contig_3403	20	Dlo_pri0165F.1_g01370.1	AT1G77130.1	plant glycogenin-like starch initiation protein 2	0
contig_769	20	Dlo_pri0178F.1_g01570.1	AT2G38080.1	Laccase/Diphenol oxidase family protein	0
contig_721	20	Dlo_pri0181F.1_g02340.1	AT1G52140.1	unknown protein	9.94e-35
contig_1643	20	Dlo_pri0182F.1_g01360.1	AT5G42820.2	Zinc finger C-x8-C-x5-C-x3-H type family protein	1.64e-51
contig_2967	20	Dlo_pri0185F.1_g01270.1	AT4G10790.1	UBX domain-containing protein	1.4e-68
contig_1078	20	Dlo_pri0195F.1_g01220.1	AT3G54190.1	Transducin/WD40 repeat-like superfamily protein	9.52e-105
contig_371	20	Dlo_pri0225F.1_g01960.1	AT5G19900.1	PRLI-interacting factor, putative	4.63e-99
contig_964	20	Dlo_pri0250F.1_g00900.1
contig_310	20	Dlo_pri0273F.1_g01550.1	AT3G56880.1	VQ motif-containing protein	4.29e-25
contig_2033	20	Dlo_pri0320F.1_g00270.1	AT1G53840.1	pectin methylesterase 1	0
contig_1623	20	Dlo_pri0320F.1_g00950.1	AT1G51650.1	ATP synthase epsilon chain, mitochondrial	2.6e-34
contig_1191	20	Dlo_pri0330F.1_g00220.1	AT1G12020.1	unknown protein	2.01e-29
contig_464	20	Dlo_pri0342F.1_g01300.1
contig_2910	20	Dlo_pri0389F.1_g00320.1	AT2G36910.1	ATP binding cassette subfamily B1	0
contig_197	20	Dlo_pri0462F.1_g00090.1	AT3G45260.1	C2H2-like zinc finger protein	1.07e-103
contig_797	20	Dlo_pri0471F.1_g00450.1	AT5G02230.1	Haloacid dehalogenase-like hydrolase (HAD) superfamily protein	2.77e-144
contig_2185	20	Dlo_pri0487F.1_g00070.1	AT2G23910.1	NAD(P)-binding Rossmann-fold superfamily protein	1.29e-75
contig_780	20	Dlo_pri0665F.1_g00300.1	AT1G68050.1	flavin-binding, kelch repeat, f box 1	9.35e-69
contig_2395	20	Dlo_pri0689F.1_g00090.1	AT4G17600.1	Chlorophyll A-B binding family protein	9.33e-84
contig_2310	20	Dlo_pri0697F.1_g00570.1	AT1G77840.1	Translation initiation factor IF2/IF5	1.35e-31
contig_932	20	Dlo_pri0981F.1_g00130.1	AT3G01470.1	homeobox 1	2.95e-40
contig_1147	20	No hit
contig_1466	20	No hit
contig_1489	20	No hit
contig_1661	20	No hit
contig_1809	20	No hit
contig_1941	20	No hit
contig_2440	20	No hit
contig_2827	20	No hit
contig_410	20	No hit
contig_450	20	No hit
contig_1664	19	Dlo_pri0000F.1_g02280.1
contig_1413	19	Dlo_pri0001F.1_g02130.1	AT5G65670.1	indole-3-acetic acid inducible 9	1.77e-139
contig_1071	19	Dlo_pri0004F.1_g02380.1	AT4G15560.1	Deoxyxylulose-5-phosphate synthase	0
contig_1795	19	Dlo_pri0016F.1_g03310.1	AT4G35100.1	plasma membrane intrinsic protein 3	0
contig_1326	19	Dlo_pri0016F.1_g04500.1	AT4G34700.1	LYR family of Fe/S cluster biogenesis protein	3.02e-67
contig_1077	19	Dlo_pri0023F.1_g04060.1	AT1G70180.2	Sterile alpha motif (SAM) domain-containing protein	6.68e-26
contig_1547	19	Dlo_pri0038F.1_g01080.1	AT3G62560.1	Ras-related small GTP-binding family protein	8.8e-106
contig_268	19	Dlo_pri0040F.1_g02920.1	AT5G21090.1	Leucine-rich repeat (LRR) family protein	1.64e-25
contig_920	19	Dlo_pri0065F.1_g03410.1	AT5G57860.1	Ubiquitin-like superfamily protein	3.21e-50
contig_929	19	Dlo_pri0067F.1_g01350.1	AT1G07360.1	CCCH-type zinc fingerfamily protein with RNA-binding domain	0
contig_211	19	Dlo_pri0069F.1_g03340.1	AT3G58750.1	citrate synthase 2	0
contig_48	19	Dlo_pri0072F.1_g00070.1	AT2G44680.1	casein kinase II beta subunit 4	2.2e-148
contig_1640	19	Dlo_pri0081F.1_g00890.1	AT3G61600.1	POZ/BTB containin G-protein 1	0
contig_3218	19	Dlo_pri0081F.1_g00890.1	AT3G61600.1	POZ/BTB containin G-protein 1	0
contig_55	19	Dlo_pri0084F.1_g00630.1	AT2G02470.1	alfin-like 6	1.33e-113
contig_2683	19	Dlo_pri0084F.1_g03290.1	AT1G34750.1	Protein phosphatase 2C family protein	1.56e-132
contig_1398	19	Dlo_pri0121F.1_g01200.1	AT5G12250.1	beta-6 tubulin	0
contig_1322	19	Dlo_pri0133F.1_g01570.1	AT1G67440.1	Minichromosome maintenance (MCM2/3/5) family protein	0
contig_1230	19	Dlo_pri0134F.1_g01170.1	AT5G07920.1	diacylglycerol kinase1	6.48e-137
contig_3115	19	Dlo_pri0134F.1_g01290.1	AT5G07830.1	glucuronidase 2	0
contig_1541	19	Dlo_pri0142F.1_g01380.1	AT5G61510.1	GroES-like zinc-binding alcohol dehydrogenase family protein	0
contig_54	19	Dlo_pri0143F.1_g01530.1	AT5G27320.1	alpha/beta-Hydrolases superfamily protein	0
contig_542	19	Dlo_pri0150F.1_g01490.1	AT3G25800.1	protein phosphatase 2A subunit A2	0
contig_952	19	Dlo_pri0159F.1_g00290.1	AT3G17940.1	Galactose mutarotase-like superfamily protein	0
contig_136	19	Dlo_pri0197F.1_g01400.1	AT3G48195.1	Phox (PX) domain-containing protein	0
contig_458	19	Dlo_pri0198F.1_g01900.1	AT3G23280.1	XB3 ortholog 5 in Arabidopsis thaliana	0
contig_728	19	Dlo_pri0219F.1_g00950.1	AT5G08335.1	Isoprenylcysteine carboxyl methyltransferase (ICMT) family	3.96e-99
contig_63	19	Dlo_pri0221F.1_g01300.1	AT4G00150.1	GRAS family transcription factor	2.63e-109
contig_1013	19	Dlo_pri0248F.1_g02050.1	AT2G16595.1	Translocon-associated protein (TRAP), alpha subunit	1.03e-89
contig_69	19	Dlo_pri0261F.1_g00820.1
contig_2167	19	Dlo_pri0261F.1_g01310.1	AT2G42990.1	GDSL-like Lipase/Acylhydrolase superfamily protein	1.6e-165
contig_1877	19	Dlo_pri0359F.1_g00930.1	AT2G45720.1	ARM repeat superfamily protein	0
contig_201	19	Dlo_pri0438F.1_g00470.1	AT2G37390.1	Chloroplast-targeted copper chaperone protein	5.2e-30
contig_281	19	Dlo_pri0445F.1_g00880.1	AT4G01070.1	UDP-Glycosyltransferase superfamily protein	2.99e-168
contig_800	19	Dlo_pri0469F.1_g00680.1	AT5G24090.1	chitinase A	4.71e-112
contig_1329	19	Dlo_pri0563F.1_g00280.1	AT5G02100.1	Oxysterol-binding family protein	0
contig_2435	19	Dlo_pri0613F.1_g00420.1	AT4G31820.1	Phototropic-responsive NPH3 family protein	0
contig_2065	19	Dlo_pri0630F.1_g00230.1	AT2G27830.1	unknown protein	3.72e-51
contig_1044	19	No hit
contig_1198	19	No hit
contig_1240	19	No hit
contig_141	19	No hit
contig_2035	19	No hit
contig_2041	19	No hit
contig_2886	19	No hit
contig_2952	19	No hit
contig_2982	19	No hit
contig_3407	19	No hit
contig_13	18	Dlo_pri0004F.1_g06860.1	AT5G58020.1	unknown protein	4.82e-77
contig_2379	18	Dlo_pri0006F.1_g07510.1	AT5G49100.1	unknown protein	4.47e-25
contig_1135	18	Dlo_pri0010F.1_g05890.1	AT2G25180.1	response regulator 12	1.48e-133
contig_2490	18	Dlo_pri0016F.1_g07190.1	AT5G36110.1	cytochrome P450, family 716, subfamily A, polypeptide 1	0
contig_1929	18	Dlo_pri0025F.1_g05050.1	AT4G35920.1	PLAC8 family protein	0
contig_2332	18	Dlo_pri0042F.1_g02330.1	AT1G27620.1	HXXXD-type acyl-transferase family protein	0
contig_1007	18	Dlo_pri0044F.1_g02160.1	AT3G09630.1	Ribosomal protein L4/L1 family	0
contig_562	18	Dlo_pri0055F.1_g01960.1	AT5G13720.1	Uncharacterised protein family (UPF0114)	1.84e-120
contig_26	18	Dlo_pri0056F.1_g01130.1	AT4G25700.1	beta-hydroxylase 1	2.87e-118
contig_380	18	Dlo_pri0060F.1_g00670.1	AT2G22795.1	unknown protein	4.17e-18
contig_897	18	Dlo_pri0084F.1_g01860.1	AT1G09795.1	ATP phosphoribosyl transferase 2	0
contig_155	18	Dlo_pri0106F.1_g00280.1	AT5G20190.1	Tetratricopeptide repeat (TPR)-like superfamily protein	2.14e-52
contig_84	18	Dlo_pri0116F.1_g02430.1	AT3G14180.1	sequence-specific DNA binding transcription factors	2.15e-56
contig_489	18	Dlo_pri0134F.1_g00580.1	AT5G61030.1	glycine-rich RNA-binding protein 3	2.53e-55
contig_504	18	Dlo_pri0134F.1_g01370.1	AT3G25400.1	unknown protein	8.6e-40
contig_2378	18	Dlo_pri0143F.1_g02120.1	AT4G14880.1	O-acetylserine (thiol) lyase (OAS-TL) isoform A1	2.39e-177
contig_2118	18	Dlo_pri0144F.1_g00880.1	AT5G47710.1	Calcium-dependent lipid-binding (CaLB domain) family protein	3e-85
contig_1477	18	Dlo_pri0146F.1_g01440.1	AT5G45130.1	RAB homolog 1	3.13e-90
contig_1055	18	Dlo_pri0149F.1_g01930.1	AT5G57040.1	Lactoylglutathione lyase / glyoxalase I family protein	3.51e-85
contig_836	18	Dlo_pri0180F.1_g01880.1	AT1G21880.2	lysm domain GPI-anchored protein 1 precursor	0
contig_2481	18	Dlo_pri0198F.1_g00930.1	AT4G14500.1	Polyketide cyclase/dehydrase and lipid transport superfamily protein	3.74e-128
contig_703	18	Dlo_pri0209F.1_g00840.1	AT4G31940.1	cytochrome P450, family 82, subfamily C, polypeptide 4	6.37e-164
contig_2516	18	Dlo_pri0246F.1_g00770.1	AT2G43410.2	RNA binding	9.48e-180
contig_1481	18	Dlo_pri0247F.1_g00280.1	AT4G17230.1	SCARECROW-like 13	0
contig_227	18	Dlo_pri0263F.1_g00820.1	AT3G21240.1	4-coumarate:CoA ligase 2	0
contig_3459	18	Dlo_pri0267F.1_g00910.1	AT3G57930.1	unknown protein	5.31e-32
contig_713	18	Dlo_pri0337F.1_g00290.1	AT1G54100.1	aldehyde dehydrogenase 7B4	0
contig_1518	18	Dlo_pri0381F.1_g00610.1	AT4G29850.1	Eukaryotic protein of unknown function (DUF872)	1.16e-59
contig_879	18	Dlo_pri0385F.1_g00330.1	AT2G16430.2	purple acid phosphatase 10	0
contig_1030	18	Dlo_pri0389F.1_g00230.1	AT5G60800.2	Heavy metal transport/detoxification superfamily protein	1.26e-34
contig_2303	18	Dlo_pri0439F.1_g00410.1	AT3G22845.1	emp24/gp25L/p24 family/GOLD family protein	4.21e-123
contig_1970	18	Dlo_pri0449F.1_g00800.1	AT4G26750.1	hydroxyproline-rich glycoprotein family protein	3.51e-90
contig_699	18	Dlo_pri0622F.1_g00550.1	AT2G18890.1	Protein kinase superfamily protein	1.06e-136
contig_97	18	Dlo_pri0762F-1.1_g00320.1	AT4G22220.1	SufE/NifU family protein	3.74e-32
contig_1042	18	No hit
contig_1213	18	No hit
contig_1584	18	No hit
contig_1697	18	No hit
contig_1735	18	No hit
contig_1882	18	No hit
contig_212	18	No hit
contig_8	18	No hit
contig_998	18	No hit
contig_431	17	Dlo_pri0002F.1_g05280.1	AT1G54270.1	eif4a-2	0
contig_183	17	Dlo_pri0004F.1_g02220.1
contig_2060	17	Dlo_pri0004F.1_g06240.1	AT5G49480.1	Ca2+-binding protein 1	3.23e-36
contig_204	17	Dlo_pri0006F.1_g01800.1	AT4G26450.1	unknown protein	1.01e-64
contig_344	17	Dlo_pri0010F.1_g00150.1	AT1G71695.1	Peroxidase superfamily protein	3.76e-29
contig_1548	17	Dlo_pri0015F.1_g01620.1	AT1G15520.1	pleiotropic drug resistance 12	0
contig_498	17	Dlo_pri0023F.1_g03690.1	AT1G24020.1	MLP-like protein 423	4.12e-54
contig_1573	17	Dlo_pri0023F.1_g05210.1	AT2G02870.1	Galactose oxidase/kelch repeat superfamily protein	0
contig_3	17	Dlo_pri0024F.1_g03580.1	AT2G40120.1	Protein kinase superfamily protein	0
contig_1910	17	Dlo_pri0025F.1_g00220.1	AT5G66680.1	dolichyl-diphosphooligosaccharide-protein glycosyltransferase 48kDa subunit family protein	0
contig_2078	17	Dlo_pri0029F.1_g01030.1	AT2G46290.1	Transducin/WD40 repeat-like superfamily protein	1.15e-112
contig_334	17	Dlo_pri0038F.1_g02800.1	AT1G02330.1	unknown protein	8.6e-76
contig_3249	17	Dlo_pri0038F.1_g04580.1	AT2G32700.7	LEUNIG_homolog	0
contig_1006	17	Dlo_pri0042F.1_g00690.1	AT4G19390.1	Uncharacterised protein family (UPF0114)	2.7e-32
contig_1517	17	Dlo_pri0042F.1_g01860.1	AT2G18350.1	homeobox protein 24	2.51e-56
contig_536	17	Dlo_pri0043F.1_g04300.1	AT3G58110.1	unknown protein	2.55e-119
contig_700	17	Dlo_pri0046F.1_g03310.1	AT1G72770.1	HYPERSENSITIVE TO ABA1	0
contig_758	17	Dlo_pri0061F.1_g00480.1	AT1G76560.1	CP12 domain-containing protein 3	1.08e-30
contig_1367	17	Dlo_pri0063F.1_g00390.1	AT1G54140.1	TATA binding protein associated factor 21kDa subunit	1.16e-18
contig_257	17	Dlo_pri0063F.1_g00920.1	AT3G18670.1	Ankyrin repeat family protein	2.9e-61
contig_2575	17	Dlo_pri0064F.1_g03660.1	AT5G06360.1	Ribosomal protein S8e family protein	1.65e-177
contig_3878	17	Dlo_pri0065F.1_g03180.1
contig_408	17	Dlo_pri0072F.1_g03040.1	AT2G45300.1	RNA 3'-terminal phosphate cyclase/enolpyruvate transferase, alpha/beta	0
contig_185	17	Dlo_pri0101F.1_g00250.1
contig_980	17	Dlo_pri0118F.1_g00210.1	AT3G48940.1	Remorin family protein	1.15e-45
contig_53	17	Dlo_pri0126F.1_g01190.1	AT5G12190.1	RNA-binding (RRM/RBD/RNP motifs) family protein	1.19e-81
contig_3995	17	Dlo_pri0128F.1_g00310.1	AT4G27780.1	acyl-CoA binding protein 2	1.12e-138
contig_3575	17	Dlo_pri0133F.1_g01570.1	AT1G67440.1	Minichromosome maintenance (MCM2/3/5) family protein	0
contig_1356	17	Dlo_pri0138F.1_g00320.1	AT4G34110.1	poly(A) binding protein 2	0
contig_1010	17	Dlo_pri0143F.1_g00020.1	AT2G40650.1	PRP38 family protein	1.38e-115
contig_2398	17	Dlo_pri0151F.1_g02120.1	AT1G10270.1	glutamine-rich protein 23	0
contig_786	17	Dlo_pri0161F.1_g01280.1	AT4G27190.1	NB-ARC domain-containing disease resistance protein	1.64e-62
contig_1682	17	Dlo_pri0165F.1_g01600.1	AT1G21460.1	Nodulin MtN3 family protein	7.01e-119
contig_2181	17	Dlo_pri0185F.1_g00320.1	AT1G64550.1	general control non-repressible 3	1.98e-65
contig_2540	17	Dlo_pri0198F.1_g01220.1	AT4G14430.1	indole-3-butyric acid response 10	9.66e-94
contig_2259	17	Dlo_pri0205F.1_g01640.1	AT3G47550.3	RING/FYVE/PHD zinc finger superfamily protein	8.73e-84
contig_992	17	Dlo_pri0208F.1_g00970.1	AT1G70950.1	TPX2 (targeting protein for Xklp2) protein family	4.61e-38
contig_259	17	Dlo_pri0209F.1_g01000.1	AT3G25140.1	Nucleotide-diphospho-sugar transferases superfamily protein	0
contig_125	17	Dlo_pri0267F.1_g00470.1	AT5G06860.1	polygalacturonase inhibiting protein 1	4.45e-121
contig_2987	17	Dlo_pri0271F.1_g01940.1	AT1G11090.1	alpha/beta-Hydrolases superfamily protein	3.89e-159
contig_1365	17	Dlo_pri0281F.1_g00030.1	AT2G22590.1	UDP-Glycosyltransferase superfamily protein	4.14e-135
contig_3040	17	Dlo_pri0292F.1_g00720.1	AT5G64200.1	ortholog of human splicing factor SC35	3.76e-65
contig_391	17	Dlo_pri0322F.1_g00260.1
contig_228	17	Dlo_pri0335F.1_g00480.1	AT3G57520.1	seed imbibition 2	0
contig_81	17	Dlo_pri0337F.1_g00380.1	AT1G17410.1	Nucleoside diphosphate kinase family protein	4.65e-68
contig_1302	17	Dlo_pri0339F.1_g00840.1	AT1G15740.1	Leucine-rich repeat family protein	1.41e-73
contig_2693	17	Dlo_pri0410F.1_g00840.1	AT2G19430.1	DWD (DDB1-binding WD40 protein) hypersensitive to ABA 1	1.31e-98
contig_1492	17	Dlo_pri0418F.1_g00430.1	AT4G35350.1	xylem cysteine peptidase 1	0
contig_2513	17	Dlo_pri0426F.1_g00680.1	AT3G60240.4	eukaryotic translation initiation factor 4G	0
contig_349	17	Dlo_pri0439F.1_g00610.1	AT4G14710.5	RmlC-like cupins superfamily protein	3.03e-68
contig_585	17	Dlo_pri0528F.1_g00680.1	AT5G67090.1	Subtilisin-like serine endopeptidase family protein	1.84e-85
contig_1698	17	Dlo_pri0624F.1_g00510.1	AT3G48660.1	Protein of unknown function (DUF 3339)	1.27e-16
contig_1247	17	Dlo_pri0630F.1_g00220.1	AT5G03740.1	histone deacetylase 2C	5.8e-20
contig_1747	17	Dlo_pri0665F.1_g00240.1	AT4G16110.1	response regulator 2	1.49e-88
contig_834	17	Dlo_pri0685F.1_g00100.1	AT2G23810.1	tetraspanin8	5.12e-115
contig_1016	17	No hit
contig_1520	17	No hit
contig_239	17	No hit
contig_269	17	No hit
contig_291	17	No hit
contig_4124	17	No hit
contig_727	17	No hit
contig_741	17	No hit
contig_2068	16	Dlo_pri0000F.1_g07750.1	AT3G19950.1	RING/U-box superfamily protein	6.58e-86
contig_1924	16	Dlo_pri0001F.1_g02130.1	AT5G65670.1	indole-3-acetic acid inducible 9	1.77e-139
contig_1878	16	Dlo_pri0001F.1_g08710.1	AT1G74860.1	unknown protein	1.76e-15
contig_680	16	Dlo_pri0004F.1_g04520.1	AT5G49120.1	Protein of unknown function (DUF581)	1.25e-22
contig_3556	16	Dlo_pri0006F.1_g00380.1	AT1G55840.1	Sec14p-like phosphatidylinositol transfer family protein	3.56e-175
contig_1907	16	Dlo_pri0010F.1_g00560.1	AT5G11890.1	unknown protein	2.63e-24
contig_1996	16	Dlo_pri0010F.1_g00990.1	AT4G32940.1	gamma vacuolar processing enzyme	0
contig_395	16	Dlo_pri0028F.1_g04200.1	AT5G53130.1	cyclic nucleotide gated channel 1	2.09e-76
contig_1160	16	Dlo_pri0032F.1_g05690.1	AT2G05710.1	aconitase 3	0
contig_1052	16	Dlo_pri0035F.1_g04770.1	AT1G72210.1	basic helix-loop-helix (bHLH) DNA-binding superfamily protein	1.54e-84
contig_892	16	Dlo_pri0038F.1_g03920.1	AT3G25150.2	Nuclear transport factor 2 (NTF2) family protein with RNA binding (RRM-RBD-RNP motifs) domain	1.88e-105
contig_2953	16	Dlo_pri0042F.1_g00550.1	AT5G42650.1	allene oxide synthase	0
contig_1268	16	Dlo_pri0044F.1_g00980.1	AT1G71691.2	GDSL-like Lipase/Acylhydrolase superfamily protein	2.02e-175
contig_587	16	Dlo_pri0046F.1_g01960.1	AT5G56760.1	serine acetyltransferase 11	4.74e-113
contig_2866	16	Dlo_pri0046F.1_g04460.1	AT1G72650.2	TRF-like 6	3.84e-96
contig_1129	16	Dlo_pri0047F.1_g02480.1	AT2G30260.1	U2 small nuclear ribonucleoprotein B	9.81e-109
contig_3443	16	Dlo_pri0050F.1_g02990.1	AT3G48680.1	gamma carbonic anhydrase-like 2	6.36e-56
contig_107	16	Dlo_pri0056F.1_g01910.1	AT5G52920.1	plastidic pyruvate kinase beta subunit 1	0
contig_2192	16	Dlo_pri0056F.1_g03110.1	AT5G38280.1	PR5-like receptor kinase	1.25e-105
contig_2690	16	Dlo_pri0061F.1_g01530.1	AT1G30910.1	Molybdenum cofactor sulfurase family protein	7.41e-155
contig_1182	16	Dlo_pri0061F.1_g04290.1	AT4G19670.1	RING/U-box superfamily protein	0
contig_988	16	Dlo_pri0072F.1_g00120.1	AT2G44710.1	RNA-binding (RRM/RBD/RNP motifs) family protein	0
contig_2662	16	Dlo_pri0083F.1_g00960.1	AT2G39710.1	Eukaryotic aspartyl protease family protein	0
contig_1868	16	Dlo_pri0089F.1_g02890.1	AT1G13130.1	Cellulase (glycosyl hydrolase family 5) protein	0
contig_2979	16	Dlo_pri0092F.1_g01580.1	AT3G58560.1	DNAse I-like superfamily protein	0
contig_1845	16	Dlo_pri0101F.1_g02040.1	AT1G43130.1	like COV 2	3e-57
contig_1428	16	Dlo_pri0109F.1_g02890.1	AT1G12330.1	unknown protein	2.1e-150
contig_1014	16	Dlo_pri0122F.1_g01240.1	AT1G52760.1	lysophospholipase 2	4.63e-158
contig_364	16	Dlo_pri0138F.1_g01580.1	AT4G24220.1	NAD(P)-binding Rossmann-fold superfamily protein	0
contig_2389	16	Dlo_pri0143F.1_g02390.1	AT2G34970.1	Trimeric LpxA-like enzyme	1.95e-80
contig_1887	16	Dlo_pri0143F.1_g02760.1	AT3G12220.1	serine carboxypeptidase-like 16	1.39e-136
contig_925	16	Dlo_pri0149F.1_g00030.1	AT5G57330.1	Galactose mutarotase-like superfamily protein	1.56e-80
contig_399	16	Dlo_pri0151F.1_g00620.1	AT4G01850.1	S-adenosylmethionine synthetase 2	0
contig_151	16	Dlo_pri0153F.1_g01030.1	AT1G06920.1	ovate family protein 4	2.01e-29
contig_2702	16	Dlo_pri0157F.1_g00420.1	AT4G40060.1	homeobox protein 16	1.1e-58
contig_2296	16	Dlo_pri0158F.1_g01520.1	AT5G10080.1	Eukaryotic aspartyl protease family protein	1.86e-127
contig_860	16	Dlo_pri0198F.1_g01840.1	AT2G29490.1	glutathione S-transferase TAU 1	3.51e-57
contig_1628	16	Dlo_pri0207F.1_g01200.1	AT2G38560.1	transcript elongation factor IIS	2.82e-125
contig_2317	16	Dlo_pri0209F.1_g01430.1	AT4G26840.1	small ubiquitin-like modifier 1	8.56e-55
contig_417	16	Dlo_pri0215F.1_g01840.1	AT2G39700.1	expansin A4	4.73e-165
contig_1597	16	Dlo_pri0248F.1_g02040.1	AT4G38770.1	proline-rich protein 4	2.03e-28
contig_3781	16	Dlo_pri0262F.1_g00450.1	AT3G61180.1	RING/U-box superfamily protein	5.38e-108
contig_126	16	Dlo_pri0267F.1_g00610.1	AT1G74050.1	Ribosomal protein L6 family protein	1.55e-114
contig_1046	16	Dlo_pri0318F.1_g01010.1	AT2G39390.1	Ribosomal L29 family protein	7.56e-73
contig_139	16	Dlo_pri0320F.1_g00430.1	AT1G53750.1	regulatory particle triple-A 1A	0
contig_2630	16	Dlo_pri0334F.1_g00380.1	AT4G17570.2	GATA transcription factor 26	2.45e-140
contig_1065	16	Dlo_pri0339F.1_g00650.1	AT1G15750.1	Transducin family protein / WD-40 repeat family protein	0
contig_2352	16	Dlo_pri0359F.1_g00140.1	AT3G61050.1	Calcium-dependent lipid-binding (CaLB domain) family protein	2.16e-176
contig_1306	16	Dlo_pri0425F.1_g00470.1	AT5G46190.1	RNA-binding KH domain-containing protein	1.87e-144
contig_3364	16	Dlo_pri0461F.1_g00630.1	AT3G54860.2	Sec1/munc18-like (SM) proteins superfamily	0
contig_2585	16	Dlo_pri0571F.1_g00320.1	AT4G05460.1	RNI-like superfamily protein	1.41e-100
contig_2216	16	Dlo_pri0698F.1_g00500.1	AT3G51980.1	ARM repeat superfamily protein	2.53e-125
contig_1043	16	Dlo_pri0791F.1_g00430.1	AT2G33340.1	MOS4-associated complex 3B	0
contig_1374	16	Dlo_pri0910F.1_g00150.1	AT5G02120.1	one helix protein	4.99e-33
contig_2375	16	Dlo_pri0938F.1_g00150.1	AT2G36320.1	A20/AN1-like zinc finger family protein	1.84e-57
contig_737	16	Dlo_pri1231F.1_g00110.1	AT3G53620.1	pyrophosphorylase 4	5.87e-135
contig_1222	16	No hit
contig_3258	16	No hit
contig_3390	16	No hit
contig_444	16	No hit
contig_901	16	No hit
contig_1234	15	Dlo_pri0000F.1_g04770.1	AT1G66680.1	S-adenosyl-L-methionine-dependent methyltransferases superfamily protein	4.61e-141
contig_1711	15	Dlo_pri0001F.1_g02270.1	AT2G22660.2	Protein of unknown function (duplicated DUF1399)	0
contig_2566	15	Dlo_pri0001F.1_g04560.1	AT5G15930.1	plant adhesion molecule 1	0
contig_96	15	Dlo_pri0001F.1_g12400.1	AT5G40760.1	glucose-6-phosphate dehydrogenase 6	0
contig_1173	15	Dlo_pri0004F.1_g02490.1	AT5G18750.1	DNAJ heat shock N-terminal domain-containing protein	0
contig_421	15	Dlo_pri0010F.1_g02790.1	AT5G11520.1	aspartate aminotransferase 3	0
contig_3308	15	Dlo_pri0013F.1_g00040.1	AT4G24130.1	Protein of unknown function, DUF538	2.19e-74
contig_1583	15	Dlo_pri0015F.1_g05770.1	AT2G34830.1	WRKY DNA-binding protein 35	2.57e-32
contig_596	15	Dlo_pri0016F.1_g00640.1	AT4G34230.1	cinnamyl alcohol dehydrogenase 5	2.77e-167
contig_415	15	Dlo_pri0018F.1_g06370.1	AT5G20230.1	blue-copper-binding protein	1.14e-27
contig_2499	15	Dlo_pri0026F.1_g05650.1	AT5G45950.1	GDSL-like Lipase/Acylhydrolase superfamily protein	1.65e-121
contig_3634	15	Dlo_pri0029F.1_g03530.1	AT2G01710.1	Chaperone DnaJ-domain superfamily protein	9.22e-56
contig_461	15	Dlo_pri0031F.1_g04990.1
contig_238	15	Dlo_pri0035F.1_g03940.1	AT2G22475.1	GRAM domain family protein	4.3e-85
contig_325	15	Dlo_pri0038F.1_g01530.1	AT1G02780.1	Ribosomal protein L19e family protein	7.1e-108
contig_571	15	Dlo_pri0038F.1_g02080.1	AT4G03120.1	C2H2 and C2HC zinc fingers superfamily protein	1.33e-46
contig_1485	15	Dlo_pri0041F.1_g04700.1	AT4G28300.1	Protein of unknown function (DUF1421)	5.41e-115
contig_295	15	Dlo_pri0060F.1_g03120.1
contig_326	15	Dlo_pri0061F.1_g00440.1	AT1G76550.1	Phosphofructokinase family protein	0
contig_2587	15	Dlo_pri0066F.1_g04520.1	AT1G01120.1	3-ketoacyl-CoA synthase 1	0
contig_1565	15	Dlo_pri0070F.1_g01100.1	AT4G13840.1	HXXXD-type acyl-transferase family protein	1.03e-60
contig_1756	15	Dlo_pri0074F.1_g02250.1	AT5G16820.1	heat shock factor 3	7.78e-130
contig_1984	15	Dlo_pri0075F.1_g00140.1	AT2G01820.1	Leucine-rich repeat protein kinase family protein	0
contig_1079	15	Dlo_pri0079F.1_g01030.1	AT1G70580.1	alanine-2-oxoglutarate aminotransferase 2	0
contig_2483	15	Dlo_pri0087F.1_g03330.1	AT1G68070.1	Zinc finger, C3HC4 type (RING finger) family protein	1.34e-68
contig_3526	15	Dlo_pri0113F.1_g02050.1	AT2G30570.1	photosystem II reaction center W	1.79e-36
contig_3145	15	Dlo_pri0120F.1_g01580.1	AT1G11760.1	MED32 Has 41 Blast hits to 40 proteins	6.71e-64
contig_2746	15	Dlo_pri0135F.1_g01640.1	AT4G22360.1	SWIB complex BAF60b domain-containing protein	1.08e-105
contig_812	15	Dlo_pri0141F.1_g00680.1	AT2G14900.1	Gibberellin-regulated family protein	3.57e-27
contig_3492	15	Dlo_pri0143F.1_g02770.1	AT1G33540.1	serine carboxypeptidase-like 18	3.29e-136
contig_3063	15	Dlo_pri0148F.1_g02090.1	AT4G33060.1	Cyclophilin-like peptidyl-prolyl cis-trans isomerase family protein	1.35e-144
contig_413	15	Dlo_pri0163F.1_g00910.1	AT4G39730.1	Lipase/lipooxygenase, PLAT/LH2 family protein	1.54e-67
contig_1148	15	Dlo_pri0176F.1_g00620.1	AT1G27500.1	Tetratricopeptide repeat (TPR)-like superfamily protein	0
contig_1633	15	Dlo_pri0178F.1_g00820.1	AT2G27230.1	transcription factor-related	9.71e-54
contig_2977	15	Dlo_pri0193F.1_g02080.1	AT1G77360.1	Tetratricopeptide repeat (TPR)-like superfamily protein	6.38e-63
contig_2153	15	Dlo_pri0194F.1_g01430.1	AT5G48385.1	FRIGIDA-like protein	0
contig_2632	15	Dlo_pri0200F.1_g00130.1	AT2G45620.1	Nucleotidyltransferase family protein	6.05e-59
contig_2908	15	Dlo_pri0219F.1_g00910.1	AT1G74040.1	2-isopropylmalate synthase 1	0
contig_1362	15	Dlo_pri0222F.1_g00790.1	AT3G11600.1	unknown protein	1.71e-13
contig_3864	15	Dlo_pri0225F.1_g00510.1	AT5G45540.1	Protein of unknown function (DUF594)	3.75e-27
contig_393	15	Dlo_pri0229F.1_g01400.1	AT5G49940.1	NIFU-like protein 2	1.69e-98
contig_706	15	Dlo_pri0233F.1_g01000.1	AT2G28510.1	Dof-type zinc finger DNA-binding family protein	1.58e-41
contig_2088	15	Dlo_pri0235F.1_g00440.1	AT4G13930.1	serine hydroxymethyltransferase 4	0
contig_3163	15	Dlo_pri0236F.1_g00140.1	AT1G34190.1	NAC domain containing protein 17	2.27e-98
contig_1217	15	Dlo_pri0246F.1_g00260.1	AT1G05520.1	Sec23/Sec24 protein transport family protein	0
contig_2514	15	Dlo_pri0246F.1_g00940.1	AT2G31380.1	salt tolerance homologue	7.8e-89
contig_3756	15	Dlo_pri0248F.1_g01160.1	AT3G16620.1	translocon outer complex protein 120	0
contig_3146	15	Dlo_pri0255F.1_g02090.1	AT4G38490.1	unknown protein	1.17e-15
contig_958	15	Dlo_pri0259F.1_g00520.1	AT1G08370.1	decapping 1	9.88e-88
contig_1138	15	Dlo_pri0267F.1_g01140.1	AT2G05990.1	NAD(P)-binding Rossmann-fold superfamily protein	0
contig_1151	15	Dlo_pri0281F.1_g00630.1	AT5G65590.1	Dof-type zinc finger DNA-binding family protein	9.73e-57
contig_722	15	Dlo_pri0402F.1_g01210.1	AT5G23090.2	nuclear factor Y, subunit B13	2.9e-91
contig_401	15	Dlo_pri0418F.1_g00280.1
contig_1730	15	Dlo_pri0455F.1_g00480.1	AT1G65930.1	cytosolic NADP+-dependent isocitrate dehydrogenase	0
contig_3791	15	Dlo_pri0533F.1_g00600.1	AT1G07830.1	ribosomal protein L29 family protein	1.85e-45
contig_2565	15	Dlo_pri0565F.1_g00510.1	AT5G15740.1	O-fucosyltransferase family protein	0
contig_265	15	Dlo_pri0567F.1_g00340.1	AT1G08200.1	UDP-D-apiose/UDP-D-xylose synthase 2	0
contig_3643	15	Dlo_pri0622F.1_g00550.1	AT2G18890.1	Protein kinase superfamily protein	1.06e-136
contig_1452	15	Dlo_pri0689F.1_g00130.1	AT2G44730.1	Alcohol dehydrogenase transcription factor Myb/SANT-like family protein	3.37e-19
contig_735	15	Dlo_pri0766F.1_g00380.1	AT1G55840.1	Sec14p-like phosphatidylinositol transfer family protein	2.46e-168
contig_456	15	Dlo_pri1011F.1_g00130.1	AT5G42570.1	B-cell receptor-associated 31-like	5.67e-91
contig_2039	15	Dlo_pri1152F.1_g00090.1	AT1G32540.1	lsd one like 1	3.82e-66
contig_4262	15	Dlo_pri2115F.1_g00050.1	AT5G03080.1	Phosphatidic acid phosphatase (PAP2) family protein	1.11e-35
contig_778	15	Dlo_pri2257F.1_g00010.1	AT3G14470.1	NB-ARC domain-containing disease resistance protein	1.28e-25
contig_1073	15	No hit
contig_1105	15	No hit
contig_1725	15	No hit
contig_1760	15	No hit
contig_1824	15	No hit
contig_2219	15	No hit
contig_2537	15	No hit
contig_914	15	No hit
contig_1511	14	Dlo_pri0000F.1_g01860.1	AT5G67200.1	Leucine-rich repeat protein kinase family protein	0
contig_1606	14	Dlo_pri0001F.1_g00420.1	AT3G49870.1	ADP-ribosylation factor-like A1C	1.82e-123
contig_1561	14	Dlo_pri0001F.1_g03580.1	AT3G02560.1	Ribosomal protein S7e family protein	1.07e-110
contig_1820	14	Dlo_pri0001F.1_g08570.1	AT3G28540.1	P-loop containing nucleoside triphosphate hydrolases superfamily protein	1.92e-124
contig_176	14	Dlo_pri0002F.1_g04570.1	AT2G06050.2	oxophytodienoate-reductase 3	0
contig_1671	14	Dlo_pri0006F.1_g03460.1	AT3G12760.1	unknown protein	4.03e-148
contig_3433	14	Dlo_pri0006F.1_g04300.1	AT1G48280.1	hydroxyproline-rich glycoprotein family protein	3.69e-122
contig_1553	14	Dlo_pri0006F.1_g04810.1	AT1G48030.1	mitochondrial lipoamide dehydrogenase 1	0
contig_528	14	Dlo_pri0006F.1_g07590.1	AT3G16640.1	translationally controlled tumor protein	6.47e-100
contig_2766	14	Dlo_pri0016F.1_g03130.1	AT4G35140.1	Transducin/WD40 repeat-like superfamily protein	2.71e-164
contig_2014	14	Dlo_pri0023F.1_g00240.1	AT3G59970.3	methylenetetrahydrofolate reductase 1	0
contig_2226	14	Dlo_pri0025F.1_g03430.1	AT3G54350.1	Forkhead-associated (FHA) domain-containing protein	2.66e-65
contig_1258	14	Dlo_pri0025F.1_g05020.1	AT4G38580.1	farnesylated protein 6	4.28e-76
contig_2658	14	Dlo_pri0025F.1_g05830.1	AT4G35750.1	SEC14 cytosolic factor family protein / phosphoglyceride transfer family protein	3.78e-86
contig_3248	14	Dlo_pri0029F.1_g00570.1	AT5G49630.1	amino acid permease 6	0
contig_382	14	Dlo_pri0029F.1_g05100.1	AT1G75800.1	Pathogenesis-related thaumatin superfamily protein	5.48e-125
contig_784	14	Dlo_pri0035F.1_g03230.1	AT5G49700.1	Predicted AT-hook DNA-binding family protein	1.15e-64
contig_2254	14	Dlo_pri0035F.1_g03260.1	AT1G09750.1	Eukaryotic aspartyl protease family protein	2.62e-178
contig_1251	14	Dlo_pri0038F.1_g04580.1	AT2G32700.7	LEUNIG_homolog	0
contig_915	14	Dlo_pri0047F.1_g04510.1	AT5G59140.1	BTB/POZ domain-containing protein	2.91e-58
contig_1447	14	Dlo_pri0050F.1_g04220.1	AT5G62000.1	auxin response factor 2	0
contig_3186	14	Dlo_pri0055F.1_g00870.1	AT5G05170.1	Cellulose synthase family protein	0
contig_1847	14	Dlo_pri0060F.1_g00090.1	AT3G22960.1	Pyruvate kinase family protein	0
contig_282	14	Dlo_pri0079F.1_g03600.1	AT1G10640.1	Pectin lyase-like superfamily protein	0
contig_865	14	Dlo_pri0079F.1_g04210.1	AT3G62290.1	ADP-ribosylation factor A1E	7.48e-97
contig_755	14	Dlo_pri0081F.1_g02100.1	AT4G01290.1	unknown protein	2.87e-45
contig_1595	14	Dlo_pri0084F.1_g01650.1	AT1G09610.1	Protein of unknown function (DUF579)	4.36e-140
contig_1898	14	Dlo_pri0084F.1_g01950.1	AT1G58110.1	Basic-leucine zipper (bZIP) transcription factor family protein	2.6e-114
contig_407	14	Dlo_pri0099F.1_g02500.1	AT1G08470.1	strictosidine synthase-like 3	0
contig_2452	14	Dlo_pri0103F.1_g00390.1	AT5G24430.1	Calcium-dependent protein kinase (CDPK) family protein	0
contig_2005	14	Dlo_pri0103F.1_g02250.1	AT3G04450.1	Homeodomain-like superfamily protein	5.1e-93
contig_1786	14	Dlo_pri0103F.1_g03370.1	AT5G28640.1	SSXT family protein	1.5e-11
contig_2701	14	Dlo_pri0106F.1_g00990.1	AT3G57340.1	Heat shock protein DnaJ, N-terminal with domain of unknown function (DUF1977)	3.21e-125
contig_1342	14	Dlo_pri0106F.1_g02140.1	AT3G24440.1	Fibronectin type III domain-containing protein	9.62e-180
contig_2833	14	Dlo_pri0117F.1_g00050.1	AT5G08530.1	51 kDa subunit of complex I	0
contig_2703	14	Dlo_pri0120F.1_g00700.1	AT4G31940.1	cytochrome P450, family 82, subfamily C, polypeptide 4	0
contig_1743	14	Dlo_pri0138F.1_g01000.1	AT1G49820.1	S-methyl-5-thioribose kinase	0
contig_3840	14	Dlo_pri0147F.1_g00410.1
contig_1886	14	Dlo_pri0164F.1_g00440.1	AT3G04400.1	Ribosomal protein L14p/L23e family protein	5.92e-98
contig_3185	14	Dlo_pri0179F.1_g01050.1	AT1G75180.1	Erythronate-4-phosphate dehydrogenase family protein	3.85e-103
contig_1958	14	Dlo_pri0180F.1_g01020.1	AT2G47070.1	squamosa promoter binding protein-like 1	0
contig_184	14	Dlo_pri0192F.1_g00430.1	AT5G13340.1	unknown protein	1.5e-12
contig_951	14	Dlo_pri0192F.1_g00600.1	AT2G03200.1	Eukaryotic aspartyl protease family protein	0
contig_117	14	Dlo_pri0203F.1_g00900.1	AT5G48100.1	Laccase/Diphenol oxidase family protein	4.53e-174
contig_1202	14	Dlo_pri0233F.1_g01110.1	AT1G29900.1	carbamoyl phosphate synthetase B	0
contig_347	14	Dlo_pri0246F.1_g00240.1	AT4G14200.1	Pentatricopeptide repeat (PPR) superfamily protein	1.75e-21
contig_938	14	Dlo_pri0247F.1_g00830.1
contig_502	14	Dlo_pri0250F.1_g00150.1	AT3G12203.1	serine carboxypeptidase-like 17	1.36e-66
contig_766	14	Dlo_pri0259F.1_g01370.1	AT2G36290.1	alpha/beta-Hydrolases superfamily protein	3.48e-172
contig_2387	14	Dlo_pri0283F.1_g01220.1	AT3G10190.1	Calcium-binding EF-hand family protein	1.92e-53
contig_3687	14	Dlo_pri0320F.1_g01160.1	AT4G31590.1	Cellulose-synthase-like C5	0
contig_995	14	Dlo_pri0493F.1_g00220.1	AT4G17330.1	G2484-1 protein	0
contig_2016	14	Dlo_pri0493F.1_g00400.1	AT5G51300.1	splicing factor-related	0
contig_1255	14	Dlo_pri0496F.1_g00740.1	AT1G12470.1	zinc ion binding	1.8e-68
contig_3455	14	Dlo_pri0522F.1_g00070.1	AT5G45030.1	Trypsin family protein	0
contig_1041	14	Dlo_pri0563F.1_g00570.1	AT2G37630.1	myb-like HTH transcriptional regulator family protein	1.25e-142
contig_339	14	Dlo_pri0603F.1_g00650.1	AT5G06710.1	homeobox from Arabidopsis thaliana	3.16e-76
contig_2371	14	Dlo_pri0698F.1_g00410.1	AT1G44960.1	SNARE associated Golgi protein family	1.29e-95
contig_1346	14	Dlo_pri1533F.1_g00020.1	AT2G18670.1	RING/U-box superfamily protein	6.39e-21
contig_1420	14	No hit
contig_1729	14	No hit
contig_402	14	No hit
contig_4112	14	No hit
contig_524	14	No hit
contig_531	14	No hit
contig_621	14	No hit
contig_77	14	No hit
contig_87	14	No hit
contig_3127	13	Dlo_pri0000F.1_g02300.1
contig_852	13	Dlo_pri0000F.1_g04850.1	AT5G17380.1	Thiamine pyrophosphate dependent pyruvate decarboxylase family protein	0
contig_3985	13	Dlo_pri0000F.1_g06190.1	AT3G02320.1	N2,N2-dimethylguanosine tRNA methyltransferase	0
contig_2947	13	Dlo_pri0001F.1_g04200.1	AT5G38630.1	cytochrome B561-1	1.45e-124
contig_661	13	Dlo_pri0001F.1_g06930.1	AT3G29170.1	Eukaryotic protein of unknown function (DUF872)	9.64e-32
contig_1053	13	Dlo_pri0002F.1_g03160.1	AT3G43230.1	RING/FYVE/PHD-type zinc finger family protein	0
contig_1308	13	Dlo_pri0002F.1_g06090.1	AT5G56710.1	Ribosomal protein L31e family protein	3.09e-58
contig_2225	13	Dlo_pri0004F.1_g00670.1	AT5G19330.1	ARM repeat protein interacting with ABF2	0
contig_569	13	Dlo_pri0004F.1_g02570.1	AT3G05030.1	sodium hydrogen exchanger 2	0
contig_1523	13	Dlo_pri0004F.1_g10130.1	AT3G52990.1	Pyruvate kinase family protein	1.3e-144
contig_552	13	Dlo_pri0008F.1_g03270.1	AT1G01300.1	Eukaryotic aspartyl protease family protein	0
contig_973	13	Dlo_pri0010F.1_g02900.1	AT5G25610.1	BURP domain-containing protein	2.69e-94
contig_198	13	Dlo_pri0015F.1_g00320.1	AT5G25220.1	KNOTTED1-like homeobox gene 3	2.33e-180
contig_2444	13	Dlo_pri0015F.1_g03570.1	AT4G15800.1	ralf-like 33	6.31e-41
contig_2980	13	Dlo_pri0015F.1_g05530.1	AT3G62420.1	basic region/leucine zipper motif 53	1.48e-59
contig_3970	13	Dlo_pri0023F.1_g05850.1	AT3G44280.1	unknown protein	1.44e-17
contig_1472	13	Dlo_pri0024F.1_g03450.1	AT3G08510.1	phospholipase C 2	1.67e-152
contig_507	13	Dlo_pri0025F.1_g00270.1	AT2G18550.1	homeobox protein 21	3.17e-44
contig_3954	13	Dlo_pri0042F.1_g01070.1	AT1G75080.1	Brassinosteroid signalling positive regulator (BZR1) family protein	1.6e-89
contig_1645	13	Dlo_pri0046F.1_g01420.1	AT4G29410.1	Ribosomal L28e protein family	3.09e-71
contig_1679	13	Dlo_pri0046F.1_g01870.1	AT1G17720.1	Protein phosphatase 2A, regulatory subunit PR55	0
contig_537	13	Dlo_pri0046F.1_g02280.1	AT3G13772.1	transmembrane nine 7	0
contig_3672	13	Dlo_pri0047F.1_g00850.1	AT2G39780.1	ribonuclease 2	3.79e-54
contig_2596	13	Dlo_pri0050F.1_g02670.1	AT5G63460.4	SAP domain-containing protein	1.53e-15
contig_389	13	Dlo_pri0057F.1_g01320.1	AT4G27500.1	proton pump interactor 1	1.35e-154
contig_2965	13	Dlo_pri0057F.1_g01890.1	AT3G15070.1	RING/U-box superfamily protein	6.28e-80
contig_3534	13	Dlo_pri0064F.1_g00270.1	AT2G33260.1	Tryptophan/tyrosine permease	4.74e-163
contig_2311	13	Dlo_pri0064F.1_g03320.1	AT1G16810.1	unknown protein	3.75e-31
contig_3062	13	Dlo_pri0067F.1_g02080.1	AT2G40116.1	Phosphoinositide-specific phospholipase C family protein	9.11e-91
contig_1710	13	Dlo_pri0070F.1_g02320.1	AT1G74730.1	Protein of unknown function (DUF1118)	1.61e-35
contig_278	13	Dlo_pri0072F.1_g02220.1	AT3G60530.1	GATA transcription factor 4	1.76e-54
contig_2451	13	Dlo_pri0074F.1_g01020.1	AT5G51950.1	Glucose-methanol-choline (GMC) oxidoreductase family protein	0
contig_900	13	Dlo_pri0074F.1_g02250.1	AT5G16820.1	heat shock factor 3	7.78e-130
contig_2238	13	Dlo_pri0077F.1_g01280.1	AT5G20700.1	Protein of unknown function (DUF581)	7.82e-23
contig_1577	13	Dlo_pri0079F.1_g03660.1	AT2G31305.1	inhibitor-3	1.24e-16
contig_2867	13	Dlo_pri0083F.1_g00360.1	AT1G09250.1	basic helix-loop-helix (bHLH) DNA-binding superfamily protein	2.92e-30
contig_1390	13	Dlo_pri0083F.1_g00980.1	AT3G55520.1	FKBP-like peptidyl-prolyl cis-trans isomerase family protein	1.3e-49
contig_190	13	Dlo_pri0088F.1_g00510.1	AT5G08570.1	Pyruvate kinase family protein	0
contig_3182	13	Dlo_pri0097F.1_g00150.1	AT3G48560.1	chlorsulfuron/imidazolinone resistant 1	0
contig_1128	13	Dlo_pri0101F.1_g00690.1	AT1G76810.1	eukaryotic translation initiation factor 2 (eIF-2) family protein	0
contig_962	13	Dlo_pri0103F.1_g02690.1	AT5G28850.2	Calcium-binding EF-hand family protein	1.93e-146
contig_1776	13	Dlo_pri0103F.1_g03460.1	AT5G04870.1	calcium dependent protein kinase 1	0
contig_2301	13	Dlo_pri0109F.1_g01550.1	AT1G12430.2	armadillo repeat kinesin 3	0
contig_108	13	Dlo_pri0112F.1_g02730.1	AT1G30630.1	Coatomer epsilon subunit	2.47e-180
contig_3161	13	Dlo_pri0119F.1_g02390.1
contig_1223	13	Dlo_pri0121F.1_g01990.1	AT3G10740.1	alpha-L-arabinofuranosidase 1	0
contig_1830	13	Dlo_pri0128F.1_g02260.1	AT4G02080.1	secretion-associated RAS super family 2	3.34e-107
contig_3029	13	Dlo_pri0144F.1_g00890.1	AT5G47690.3	binding	0
contig_1336	13	Dlo_pri0144F.1_g01900.1	AT3G02870.1	Inositol monophosphatase family protein	5.21e-157
contig_1426	13	Dlo_pri0146F.1_g00870.1	AT1G65730.1	YELLOW STRIPE like 7	0
contig_976	13	Dlo_pri0150F.1_g01900.1	AT1G68660.1	Ribosomal protein L12/ ATP-dependent Clp protease adaptor protein ClpS family protein	2.23e-79
contig_62	13	Dlo_pri0156F.1_g00220.1
contig_2520	13	Dlo_pri0157F.1_g00030.1	AT1G34370.2	C2H2 and C2HC zinc fingers superfamily protein	1.06e-49
contig_2312	13	Dlo_pri0158F.1_g00950.1	AT1G22740.1	RAB GTPase homolog G3B	2.04e-89
contig_1724	13	Dlo_pri0164F.1_g00040.1	AT4G14305.1	Peroxisomal membrane 22 kDa (Mpv17/PMP22) family protein	4.45e-99
contig_3049	13	Dlo_pri0166F.1_g01210.1	AT3G52250.1	Duplicated homeodomain-like superfamily protein	2.63e-135
contig_370	13	Dlo_pri0176F.1_g01640.1	AT5G62790.2	1-deoxy-D-xylulose 5-phosphate reductoisomerase	0
contig_555	13	Dlo_pri0178F.1_g00820.1	AT2G27230.1	transcription factor-related	9.71e-54
contig_1169	13	Dlo_pri0178F.1_g01260.1	AT3G54000.1	unknown protein	2.33e-25
contig_970	13	Dlo_pri0178F.1_g01870.1	AT5G01460.1	LMBR1-like membrane protein	0
contig_994	13	Dlo_pri0179F.1_g01120.1	AT1G75220.1	Major facilitator superfamily protein	9.36e-168
contig_2729	13	Dlo_pri0179F.1_g01370.1	AT5G66460.1	Glycosyl hydrolase superfamily protein	0
contig_3783	13	Dlo_pri0190F.1_g02120.1	AT4G35260.1	isocitrate dehydrogenase 1	0
contig_1146	13	Dlo_pri0199F.1_g00840.1	AT1G17110.2	ubiquitin-specific protease 15	0
contig_1462	13	Dlo_pri0211F.1_g01650.1	AT1G70840.1	MLP-like protein 31	7.53e-50
contig_2165	13	Dlo_pri0215F.1_g01840.1	AT2G39700.1	expansin A4	4.73e-165
contig_896	13	Dlo_pri0229F.1_g01400.1	AT5G49940.1	NIFU-like protein 2	1.69e-98
contig_2200	13	Dlo_pri0229F.1_g01470.1	AT4G24330.1	Protein of unknown function (DUF1682)	0
contig_1988	13	Dlo_pri0233F.1_g00880.1	AT3G45620.2	Transducin/WD40 repeat-like superfamily protein	4.9e-180
contig_2282	13	Dlo_pri0239F.1_g00770.1	AT5G41460.1	Protein of unknown function (DUF604)	0
contig_1819	13	Dlo_pri0248F.1_g01160.1	AT3G16620.1	translocon outer complex protein 120	0
contig_1459	13	Dlo_pri0267F.1_g00920.1	AT2G41060.1	RNA-binding (RRM/RBD/RNP motifs) family protein	1.63e-47
contig_341	13	Dlo_pri0342F.1_g00640.1	AT5G14105.1	unknown protein	3.56e-18
contig_2108	13	Dlo_pri0359F.1_g00140.1	AT3G61050.1	Calcium-dependent lipid-binding (CaLB domain) family protein	2.16e-176
contig_2335	13	Dlo_pri0384F.1_g01030.1
contig_2904	13	Dlo_pri0396F.1_g00800.1	AT4G01710.1	ARP2/3 complex 16 kDa subunit (p16-Arc)	1.72e-81
contig_513	13	Dlo_pri0398F.1_g00450.1	AT5G35530.1	Ribosomal protein S3 family protein	8.25e-152
contig_1054	13	Dlo_pri0437F.1_g00560.1	AT5G03730.2	Protein kinase superfamily protein	9.05e-61
contig_381	13	Dlo_pri0439F.1_g00400.1	AT5G43830.1	Aluminium induced protein with YGL and LRDR motifs	5.26e-144
contig_2244	13	Dlo_pri0455F.1_g00350.1	AT5G16560.1	Homeodomain-like superfamily protein	3.49e-64
contig_2557	13	Dlo_pri0493F.1_g00350.1	AT4G16720.1	Ribosomal protein L23/L15e family protein	3.51e-116
contig_1587	13	Dlo_pri0502F.1_g00680.1	AT5G59890.1	actin depolymerizing factor 4	2.26e-76
contig_601	13	Dlo_pri0503F.1_g00220.1	AT5G52430.1	hydroxyproline-rich glycoprotein family protein	5.79e-86
contig_1409	13	Dlo_pri0556F.1_g00370.1	AT3G48190.1	ataxia-telangiectasia mutated	5.29e-25
contig_2321	13	Dlo_pri0572F.1_g00550.1	AT4G17870.1	Polyketide cyclase/dehydrase and lipid transport superfamily protein	4.85e-104
contig_3795	13	Dlo_pri0627F.1_g00430.1	AT5G67350.1	unknown protein	8.73e-16
contig_1029	13	Dlo_pri0668F.1_g00140.1	AT2G32150.1	Haloacid dehalogenase-like hydrolase (HAD) superfamily protein	1.17e-118
contig_740	13	Dlo_pri0742F.1_g00290.1	AT4G20990.1	alpha carbonic anhydrase 4	1.57e-70
contig_379	13	Dlo_pri0952F.1_g00270.1
contig_933	13	Dlo_pri0981F.1_g00130.1	AT3G01470.1	homeobox 1	2.95e-40
contig_3008	13	Dlo_pri3003F.1_g00090.1
contig_1372	13	No hit
contig_1575	13	No hit
contig_1968	13	No hit
contig_231	13	No hit
contig_2459	13	No hit
contig_3122	13	No hit
contig_3519	13	No hit
contig_3637	13	No hit
contig_447	13	No hit
contig_460	13	No hit
contig_565	13	No hit
contig_716	13	No hit
contig_749	13	No hit
contig_1315	12	Dlo_pri0000F.1_g02870.1	AT3G49910.1	Translation protein SH3-like family protein	1.7e-63
contig_2479	12	Dlo_pri0001F.1_g02760.1	AT1G66670.1	CLP protease proteolytic subunit 3	1.64e-153
contig_2126	12	Dlo_pri0001F.1_g05270.1	AT5G60920.1	COBRA-like extracellular glycosyl-phosphatidyl inositol-anchored protein family	0
contig_1885	12	Dlo_pri0001F.1_g06210.1	AT5G61170.1	Ribosomal protein S19e family protein	6.13e-94
contig_1467	12	Dlo_pri0002F.1_g02760.1	AT2G35020.1	N-acetylglucosamine-1-phosphate uridylyltransferase 2	0
contig_771	12	Dlo_pri0004F.1_g01740.1	AT4G15470.1	Bax inhibitor-1 family protein	2.61e-112
contig_1555	12	Dlo_pri0004F.1_g02450.1	AT3G06330.1	RING/U-box superfamily protein	2.65e-69
contig_4486	12	Dlo_pri0005F.1_g07290.1
contig_3723	12	Dlo_pri0006F.1_g02350.1
contig_1588	12	Dlo_pri0010F.1_g02710.1	AT5G25770.3	alpha/beta-Hydrolases superfamily protein	2.7e-165
contig_1380	12	Dlo_pri0016F.1_g01810.1	AT1G49480.1	related to vernalization1 1	9.36e-33
contig_847	12	Dlo_pri0016F.1_g03910.1	AT2G21060.1	glycine-rich protein 2B	2.46e-28
contig_1344	12	Dlo_pri0016F.1_g04130.1	AT4G38810.2	Calcium-binding EF-hand family protein	1.16e-156
contig_2252	12	Dlo_pri0022F.1_g04850.1	AT5G27470.1	seryl-tRNA synthetase / serine--tRNA ligase	0
contig_1707	12	Dlo_pri0023F.1_g05300.1	AT2G02800.1	protein kinase 2B	0
contig_2346	12	Dlo_pri0023F.1_g05840.1	AT3G11600.1	unknown protein	5.94e-29
contig_560	12	Dlo_pri0025F.1_g05790.1	AT4G35770.1	Rhodanese/Cell cycle control phosphatase superfamily protein	1.51e-58
contig_2029	12	Dlo_pri0026F.1_g00260.1	AT1G29951.1	conserved peptide upstream open reading frame 35	5.19e-12
contig_1275	12	Dlo_pri0029F.1_g03050.1	AT4G10340.1	light harvesting complex of photosystem II 5	1.16e-139
contig_3010	12	Dlo_pri0035F.1_g05130.1	AT3G10572.1	3-phosphoinositide-dependent protein kinase-1, putative	7.68e-26
contig_2305	12	Dlo_pri0042F.1_g03200.1	AT1G19900.1	glyoxal oxidase-related protein	0
contig_1506	12	Dlo_pri0044F.1_g03800.1	AT4G10070.1	KH domain-containing protein	3.71e-95
contig_3117	12	Dlo_pri0045F.1_g00910.1	AT3G26100.2	Regulator of chromosome condensation (RCC1) family protein	0
contig_2077	12	Dlo_pri0046F.1_g01570.1	AT1G51730.1	Ubiquitin-conjugating enzyme family protein	2.24e-99
contig_1790	12	Dlo_pri0046F.1_g02150.1	AT1G55150.1	DEA(D/H)-box RNA helicase family protein	0
contig_411	12	Dlo_pri0055F.1_g00800.1	AT5G13450.1	delta subunit of Mt ATP synthase	2.95e-34
contig_2257	12	Dlo_pri0056F.1_g02200.1	AT5G53220.1	unknown protein	1.83e-43
contig_494	12	Dlo_pri0056F.1_g02600.1	AT3G11410.1	protein phosphatase 2CA	4.55e-79
contig_2357	12	Dlo_pri0057F.1_g02320.1	AT3G15010.1	RNA-binding (RRM/RBD/RNP motifs) family protein	4.85e-116
contig_3233	12	Dlo_pri0067F.1_g01360.1	AT1G07350.1	RNA-binding (RRM/RBD/RNP motifs) family protein	4e-40
contig_586	12	Dlo_pri0067F.1_g01990.1	AT2G29960.1	cyclophilin 5	9.47e-112
contig_2145	12	Dlo_pri0071F.1_g02650.1	AT1G44170.1	aldehyde dehydrogenase 3H1	0
contig_1352	12	Dlo_pri0071F.1_g03870.1	AT1G77670.1	Pyridoxal phosphate (PLP)-dependent transferases superfamily protein	0
contig_2971	12	Dlo_pri0072F.1_g03040.1	AT2G45300.1	RNA 3'-terminal phosphate cyclase/enolpyruvate transferase, alpha/beta	0
contig_1582	12	Dlo_pri0079F.1_g00320.1	AT1G24430.1	HXXXD-type acyl-transferase family protein	2.86e-129
contig_764	12	Dlo_pri0081F.1_g02150.1	AT4G01290.1	unknown protein	2.44e-60
contig_3250	12	Dlo_pri0082F.1_g01230.1	AT5G60200.1	TARGET OF MONOPTEROS 6	2.11e-32
contig_249	12	Dlo_pri0103F.1_g00390.1	AT5G24430.1	Calcium-dependent protein kinase (CDPK) family protein	0
contig_910	12	Dlo_pri0118F.1_g02110.1	AT1G19910.1	ATPase, F0/V0 complex, subunit C protein	6.38e-76
contig_2146	12	Dlo_pri0132F.1_g00570.1	AT2G37220.1	RNA-binding (RRM/RBD/RNP motifs) family protein	5.92e-93
contig_1768	12	Dlo_pri0134F.1_g01290.1	AT5G07830.1	glucuronidase 2	0
contig_337	12	Dlo_pri0138F.1_g00320.1	AT4G34110.1	poly(A) binding protein 2	0
contig_2467	12	Dlo_pri0152F.1_g02660.1	AT5G06770.1	KH domain-containing protein / zinc finger (CCCH type) family protein	1.6e-51
contig_2400	12	Dlo_pri0156F.1_g00520.1	AT1G32230.1	WWE protein-protein interaction domain protein family	1.57e-114
contig_363	12	Dlo_pri0157F.1_g00820.1	AT2G22500.1	uncoupling protein 5	1.2e-169
contig_1025	12	Dlo_pri0173F.1_g00900.1	AT4G20980.1	Eukaryotic translation initiation factor 3 subunit 7 (eIF-3)	0
contig_3751	12	Dlo_pri0177F.1_g02390.1	AT2G38280.1	AMP deaminase, putative / myoadenylate deaminase, putative	0
contig_2644	12	Dlo_pri0178F.1_g02090.1	AT3G51800.2	metallopeptidase M24 family protein	0
contig_2104	12	Dlo_pri0181F.1_g01630.1	AT4G29080.1	phytochrome-associated protein 2	6.99e-108
contig_1027	12	Dlo_pri0182F.1_g01550.1	AT3G52880.2	monodehydroascorbate reductase 1	0
contig_1720	12	Dlo_pri0225F.1_g01110.1	AT3G03590.1	SWIB/MDM2 domain superfamily protein	4.8e-39
contig_1914	12	Dlo_pri0229F.1_g01390.1	AT2G40360.1	Transducin/WD40 repeat-like superfamily protein	0
contig_544	12	Dlo_pri0235F.1_g01000.1	AT3G25040.1	endoplasmic reticulum retention defective 2B	7.12e-124
contig_2110	12	Dlo_pri0241F.1_g02190.1	AT1G12680.1	phosphoenolpyruvate carboxylase-related kinase 2	3.14e-161
contig_49	12	Dlo_pri0247F.1_g00130.1	AT3G12410.1	Polynucleotidyl transferase, ribonuclease H-like superfamily protein	5.64e-31
contig_1388	12	Dlo_pri0259F.1_g00990.1	AT1G57790.1	F-box family protein	9.82e-106
contig_1383	12	Dlo_pri0337F.1_g00950.1	AT3G14240.1	Subtilase family protein	0
contig_1913	12	Dlo_pri0342F.1_g00620.1	AT3G27030.1	unknown protein	2.08e-34
contig_2664	12	Dlo_pri0352F.1_g01250.1	AT5G56340.1	RING/U-box superfamily protein	7.81e-94
contig_1243	12	Dlo_pri0380F.1_g01100.1	AT4G20440.1	small nuclear ribonucleoprotein associated protein B	1.56e-56
contig_3057	12	Dlo_pri0383F.1_g00610.1	AT4G14950.1	SNARE associated Golgi protein family	1.93e-169
contig_3580	12	Dlo_pri0389F.1_g00320.1	AT2G36910.1	ATP binding cassette subfamily B1	0
contig_575	12	Dlo_pri0389F.1_g00950.1	AT2G36830.1	gamma tonoplast intrinsic protein	1e-119
contig_93	12	Dlo_pri0406F.1_g00660.1	AT5G41590.1	Protein of unknown function (DUF567)	5.03e-49
contig_918	12	Dlo_pri0410F.1_g00330.1	AT4G29820.1	homolog of CFIM-25	9.41e-105
contig_1323	12	Dlo_pri0414F.1_g00380.1	AT3G59990.1	methionine aminopeptidase 2B	0
contig_1270	12	Dlo_pri0430F.1_g00150.1	AT3G53740.2	Ribosomal protein L36e family protein	4.15e-58
contig_684	12	Dlo_pri0446F.1_g00060.1
contig_1393	12	Dlo_pri0459F.1_g00210.1	AT4G14860.1	ovate family protein 11	2.81e-24
contig_1245	12	Dlo_pri0599F.1_g00320.1	AT3G27740.1	carbamoyl phosphate synthetase A	0
contig_2079	12	Dlo_pri0627F.1_g00440.1	AT5G67360.1	Subtilase family protein	0
contig_1188	12	Dlo_pri0663F.1_g00220.1	AT4G14110.1	COP9 signalosome, subunit CSN8	1.59e-102
contig_526	12	Dlo_pri0668F.1_g00390.1	AT3G22440.1	FRIGIDA-like protein	0
contig_1012	12	Dlo_pri0734F.1_g00220.1	AT2G34700.1	Pollen Ole e 1 allergen and extensin family protein	1.7e-33
contig_1457	12	Dlo_pri1264F.1_g00040.1	AT2G26250.1	3-ketoacyl-CoA synthase 10	0
contig_1370	12	Dlo_pri1551F.1_g00050.1	AT3G14470.1	NB-ARC domain-containing disease resistance protein	4.15e-75
contig_1091	12	No hit
contig_1196	12	No hit
contig_1260	12	No hit
contig_1299	12	No hit
contig_1394	12	No hit
contig_1439	12	No hit
contig_1558	12	No hit
contig_1650	12	No hit
contig_1860	12	No hit
contig_2168	12	No hit
contig_2265	12	No hit
contig_2468	12	No hit
contig_2484	12	No hit
contig_2740	12	No hit
contig_2830	12	No hit
contig_3035	12	No hit
contig_3216	12	No hit
contig_358	12	No hit
contig_672	12	No hit
contig_880	12	No hit
contig_3343	11	Dlo_pri0001F.1_g02720.1	AT5G37930.1	Protein with RING/U-box and TRAF-like domains	2.91e-35
contig_1719	11	Dlo_pri0001F.1_g03240.1	AT2G01190.1	Octicosapeptide/Phox/Bem1p family protein	1.06e-49
contig_2291	11	Dlo_pri0002F.1_g03370.1	AT5G20840.1	Phosphoinositide phosphatase family protein	2.4e-57
contig_2232	11	Dlo_pri0004F.1_g00680.1	AT5G19320.1	RAN GTPase activating protein 2	0
contig_452	11	Dlo_pri0004F.1_g00920.1	AT1G03220.1	Eukaryotic aspartyl protease family protein	0
contig_757	11	Dlo_pri0004F.1_g00920.1	AT1G03220.1	Eukaryotic aspartyl protease family protein	0
contig_3091	11	Dlo_pri0007F.1_g03350.1	AT2G25110.1	stromal cell-derived factor 2-like protein precursor	4.02e-112
contig_1706	11	Dlo_pri0008F.1_g03840.1	AT1G01260.1	basic helix-loop-helix (bHLH) DNA-binding superfamily protein	0
contig_3430	11	Dlo_pri0010F.1_g01780.1	AT4G25140.1	oleosin 1	9.2e-15
contig_1703	11	Dlo_pri0010F.1_g04690.1	AT5G25360.1	unknown protein	6.53e-57
contig_20	11	Dlo_pri0016F.1_g01050.1	AT2G09990.1	Ribosomal protein S5 domain 2-like superfamily protein	5.69e-92
contig_2750	11	Dlo_pri0016F.1_g02850.1	AT1G15780.1	unknown protein	3.59e-109
contig_1838	11	Dlo_pri0017F.1_g05980.1	AT5G15410.1	Cyclic nucleotide-regulated ion channel family protein	0
contig_1087	11	Dlo_pri0022F.1_g05050.1	AT1G65290.1	mitochondrial acyl carrier protein 2	1.01e-67
contig_3731	11	Dlo_pri0024F.1_g02600.1	AT1G14610.1	valyl-tRNA synthetase / valine--tRNA ligase (VALRS)	0
contig_639	11	Dlo_pri0025F.1_g03840.1	AT2G18050.1	histone H1-3	1.85e-33
contig_1453	11	Dlo_pri0025F.1_g04020.1	AT2G44710.1	RNA-binding (RRM/RBD/RNP motifs) family protein	1.07e-100
contig_1193	11	Dlo_pri0025F.1_g04370.1	AT4G36090.3	oxidoreductase, 2OG-Fe(II) oxygenase family protein	2.37e-115
contig_3166	11	Dlo_pri0026F.1_g03080.1	AT4G18700.1	CBL-interacting protein kinase 12	5.85e-45
contig_3869	11	Dlo_pri0026F.1_g03150.1	AT5G45840.2	Leucine-rich repeat protein kinase family protein	0
contig_557	11	Dlo_pri0026F.1_g03830.1	AT5G63140.1	purple acid phosphatase 29	1.58e-65
contig_2099	11	Dlo_pri0032F.1_g03540.1	AT3G20800.1	Cell differentiation, Rcd1-like protein	1.22e-145
contig_921	11	Dlo_pri0033F.1_g01800.1	AT5G20890.1	TCP-1/cpn60 chaperonin family protein	3.8e-71
contig_697	11	Dlo_pri0037F.1_g00970.1	AT5G41210.1	glutathione S-transferase THETA 1	1.61e-69
contig_168	11	Dlo_pri0040F.1_g03530.1	AT2G41250.1	Haloacid dehalogenase-like hydrolase (HAD) superfamily protein	1.37e-127
contig_3596	11	Dlo_pri0041F.1_g00960.1	AT5G18400.2	Cytokine-induced anti-apoptosis inhibitor 1, Fe-S biogenesis	1.63e-62
contig_1035	11	Dlo_pri0055F.1_g04000.1	AT5G13810.1	Glutaredoxin family protein	1.86e-99
contig_584	11	Dlo_pri0063F.1_g03650.1	AT3G01390.1	vacuolar membrane ATPase 10	3.41e-30
contig_1757	11	Dlo_pri0064F.1_g01590.1	AT1G09690.1	Translation protein SH3-like family protein	5.19e-105
contig_1952	11	Dlo_pri0067F.1_g01560.1	AT3G47070.1	unknown protein	3.61e-12
contig_258	11	Dlo_pri0068F.1_g00190.1	AT5G56000.1	HEAT SHOCK PROTEIN 81.4	0
contig_803	11	Dlo_pri0071F.1_g01300.1	AT1G21680.1	DPP6 N-terminal domain-like protein	0
contig_1304	11	Dlo_pri0072F.1_g00120.1	AT2G44710.1	RNA-binding (RRM/RBD/RNP motifs) family protein	0
contig_1770	11	Dlo_pri0078F.1_g00640.1	AT2G26330.1	Leucine-rich receptor-like protein kinase family protein	0
contig_1928	11	Dlo_pri0084F.1_g00470.1	AT5G49720.1	glycosyl hydrolase 9A1	0
contig_3538	11	Dlo_pri0087F.1_g01090.1	AT1G80270.1	PENTATRICOPEPTIDE REPEAT 596	0
contig_606	11	Dlo_pri0092F.1_g00190.1	AT3G57890.2	Tubulin binding cofactor C domain-containing protein	2.64e-61
contig_3656	11	Dlo_pri0097F.1_g03550.1
contig_3851	11	Dlo_pri0101F.1_g00710.1	AT5G65360.1	Histone superfamily protein	2.19e-81
contig_2959	11	Dlo_pri0101F.1_g02040.1	AT1G43130.1	like COV 2	3e-57
contig_3241	11	Dlo_pri0103F.1_g00380.1	AT5G53620.1	unknown protein	0
contig_1036	11	Dlo_pri0105F.1_g00740.1	AT5G62000.1	auxin response factor 2	0
contig_1242	11	Dlo_pri0106F.1_g01600.1	AT1G11020.1	RING/FYVE/PHD zinc finger superfamily protein	2.02e-142
contig_2797	11	Dlo_pri0106F.1_g02180.1	AT4G13350.1	NSP (nuclear shuttle protein)-interacting GTPase	3.18e-135
contig_2098	11	Dlo_pri0106F.1_g02490.1	AT5G45130.1	RAB homolog 1	7.78e-33
contig_1210	11	Dlo_pri0112F.1_g02210.1	AT4G20820.1	FAD-binding Berberine family protein	2.27e-179
contig_1909	11	Dlo_pri0118F.1_g01990.1	AT4G38970.1	fructose-bisphosphate aldolase 2	0
contig_1933	11	Dlo_pri0128F.1_g00910.1	AT5G01090.1	Concanavalin A-like lectin family protein	9.12e-48
contig_3168	11	Dlo_pri0138F.1_g00770.1	AT4G37250.1	Leucine-rich repeat protein kinase family protein	2.03e-172
contig_598	11	Dlo_pri0139F.1_g01190.1	AT4G27190.1	NB-ARC domain-containing disease resistance protein	2.33e-48
contig_2322	11	Dlo_pri0143F.1_g00030.1	AT5G27930.1	Protein phosphatase 2C family protein	0
contig_438	11	Dlo_pri0148F.1_g01630.1	AT5G51160.1	Ankyrin repeat family protein	2.25e-41
contig_1076	11	Dlo_pri0150F.1_g01430.1	AT1G13360.1	unknown protein	6.54e-16
contig_1122	11	Dlo_pri0153F.1_g01030.1	AT1G06920.1	ovate family protein 4	2.01e-29
contig_2132	11	Dlo_pri0158F.1_g00980.1	AT4G39490.1	cytochrome P450, family 96, subfamily A, polypeptide 10	0
contig_711	11	Dlo_pri0159F.1_g00310.1	AT1G18270.3	ketose-bisphosphate aldolase class-II family protein	0
contig_3465	11	Dlo_pri0176F.1_g00620.1	AT1G27500.1	Tetratricopeptide repeat (TPR)-like superfamily protein	0
contig_299	11	Dlo_pri0176F.1_g01660.1	AT5G62520.1	similar to RCD one 5	2.08e-77
contig_3420	11	Dlo_pri0178F.1_g01730.1	AT2G40060.1	Clathrin light chain protein	1.47e-57
contig_1185	11	Dlo_pri0179F.1_g01510.1	AT1G75400.1	RING/U-box superfamily protein	1.17e-65
contig_2155	11	Dlo_pri0193F.1_g01540.1	AT4G19185.1	nodulin MtN21 /EamA-like transporter family protein	4.26e-143
contig_3617	11	Dlo_pri0194F.1_g01420.1	AT2G43840.2	UDP-glycosyltransferase 74 F1	5.13e-153
contig_510	11	Dlo_pri0197F.1_g00670.1
contig_2984	11	Dlo_pri0198F.1_g01290.1	AT4G14420.1	HR-like lesion-inducing protein-related	4.29e-54
contig_859	11	Dlo_pri0198F.1_g01840.1	AT2G29490.1	glutathione S-transferase TAU 1	3.51e-57
contig_3548	11	Dlo_pri0199F.1_g00250.1	AT3G14850.2	TRICHOME BIREFRINGENCE-LIKE 41	7.02e-154
contig_4000	11	Dlo_pri0211F.1_g00860.1	AT1G23190.1	Phosphoglucomutase/phosphomannomutase family protein	0
contig_4210	11	Dlo_pri0213F.1_g00360.1	AT1G24160.1	unknown protein	1.67e-36
contig_857	11	Dlo_pri0215F.1_g01000.1	AT2G28105.1	unknown protein	6.53e-51
contig_3565	11	Dlo_pri0219F.1_g00760.1	AT1G05850.1	Chitinase family protein	1.11e-161
contig_4338	11	Dlo_pri0233F.1_g00280.1	AT5G60050.1	BTB/POZ domain-containing protein	0
contig_1102	11	Dlo_pri0233F.1_g00880.1	AT3G45620.2	Transducin/WD40 repeat-like superfamily protein	4.9e-180
contig_765	11	Dlo_pri0233F.1_g01010.1	AT3G45600.1	tetraspanin3	4.48e-137
contig_3999	11	Dlo_pri0238F.1_g00830.1	AT4G35360.1	Uncharacterised conserved protein (UCP030210)	8.14e-95
contig_1347	11	Dlo_pri0259F.1_g00480.1	AT1G08370.1	decapping 1	3.83e-13
contig_4111	11	Dlo_pri0259F.1_g00540.1	AT3G11540.1	Tetratricopeptide repeat (TPR)-like superfamily protein	0
contig_2119	11	Dlo_pri0275F.1_g00370.1	AT3G05910.1	Pectinacetylesterase family protein	0
contig_2793	11	Dlo_pri0309F.1_g01390.1	AT3G55200.1	Cleavage and polyadenylation specificity factor (CPSF) A subunit protein	0
contig_930	11	Dlo_pri0317F.1_g01420.1	AT3G51730.1	saposin B domain-containing protein	2.26e-34
contig_1841	11	Dlo_pri0333F.1_g00360.1	AT5G50850.1	Transketolase family protein	0
contig_3815	11	Dlo_pri0380F.1_g00860.1	AT5G26800.1	unknown protein	9.98e-33
contig_4030	11	Dlo_pri0389F.1_g00290.1	AT2G36930.1	zinc finger (C2H2 type) family protein	4.23e-47
contig_3854	11	Dlo_pri0442F.1_g00390.1	AT3G18050.1	unknown protein	4.18e-73
contig_714	11	Dlo_pri0442F.1_g00560.1	AT1G18210.1	Calcium-binding EF-hand family protein	3.97e-51
contig_2239	11	Dlo_pri0456F.1_g00230.1
contig_3093	11	Dlo_pri0466F.1_g00540.1	AT1G15130.1	Endosomal targeting BRO1-like domain-containing protein	0
contig_2778	11	Dlo_pri0473F.1_g00670.1	AT4G34110.1	poly(A) binding protein 2	0
contig_3084	11	Dlo_pri0497F.1_g00610.1	AT1G63430.2	Leucine-rich repeat protein kinase family protein	0
contig_4016	11	Dlo_pri0506F.1_g00360.1
contig_2574	11	Dlo_pri0608F.1_g00230.1	AT5G36210.1	alpha/beta-Hydrolases superfamily protein	1.23e-50
contig_4317	11	Dlo_pri0616F.1_g00270.1	AT2G36290.1	alpha/beta-Hydrolases superfamily protein	4.32e-71
contig_1468	11	Dlo_pri0658F.1_g00170.1	AT3G48120.1	unknown protein	2.3e-17
contig_3748	11	Dlo_pri0772F.1_g00280.1	AT5G45470.1	Protein of unknown function (DUF594)	1.65e-82
contig_3612	11	Dlo_pri0772F.1_g00460.1	AT1G11380.1	PLAC8 family protein	6.43e-28
contig_3318	11	Dlo_pri1792F.1_g00010.1	AT3G14470.1	NB-ARC domain-containing disease resistance protein	1.12e-65
contig_1033	11	No hit
contig_1095	11	No hit
contig_115	11	No hit
contig_1324	11	No hit
contig_1611	11	No hit
contig_1922	11	No hit
contig_1997	11	No hit
contig_2053	11	No hit
contig_225	11	No hit
contig_2446	11	No hit
contig_2561	11	No hit
contig_2646	11	No hit
contig_2815	11	No hit
contig_3031	11	No hit
contig_3126	11	No hit
contig_3184	11	No hit
contig_329	11	No hit
contig_3294	11	No hit
contig_3440	11	No hit
contig_4218	11	No hit
contig_4356	11	No hit
contig_554	11	No hit
contig_59	11	No hit
contig_600	11	No hit
contig_3225	10	Dlo_pri0000F.1_g02290.1	AT5G48385.1	FRIGIDA-like protein	2.4e-85
contig_2026	10	Dlo_pri0000F.1_g05160.1	AT1G18850.1	unknown protein	3.45e-120
contig_1862	10	Dlo_pri0001F.1_g02080.1	AT4G37870.1	phosphoenolpyruvate carboxykinase 1	0
contig_3078	10	Dlo_pri0001F.1_g02100.1	AT5G49665.1	Zinc finger (C3HC4-type RING finger) family protein	0
contig_1765	10	Dlo_pri0001F.1_g02770.1	AT1G71080.1	RNA polymerase II transcription elongation factor	3.54e-77
contig_1381	10	Dlo_pri0001F.1_g04180.1	AT3G25780.1	allene oxide cyclase 3	3.46e-92
contig_2928	10	Dlo_pri0001F.1_g04890.1	AT3G30390.1	Transmembrane amino acid transporter family protein	0
contig_671	10	Dlo_pri0001F.1_g07880.1	AT4G14960.2	Tubulin/FtsZ family protein	0
contig_675	10	Dlo_pri0001F.1_g12070.1	AT5G14390.1	alpha/beta-Hydrolases superfamily protein	1.19e-175
contig_2767	10	Dlo_pri0002F.1_g03380.1	AT4G33250.1	eukaryotic translation initiation factor 3K	1.38e-133
contig_1248	10	Dlo_pri0004F.1_g02220.1
contig_3262	10	Dlo_pri0006F.1_g00400.1	AT5G47750.1	D6 protein kinase like 2	0
contig_2093	10	Dlo_pri0007F.1_g00020.1	AT1G80920.1	Chaperone DnaJ-domain superfamily protein	2.91e-48
contig_1759	10	Dlo_pri0007F.1_g04000.1	AT1G15950.1	cinnamoyl coa reductase 1	7.48e-170
contig_1832	10	Dlo_pri0010F.1_g00310.1	AT5G45275.1	Major facilitator superfamily protein	0
contig_2727	10	Dlo_pri0015F.1_g01550.1	AT2G25610.1	ATPase, F0/V0 complex, subunit C protein	2.13e-86
contig_624	10	Dlo_pri0015F.1_g06380.1	AT1G10630.1	ADP-ribosylation factor A1F	2.84e-134
contig_2027	10	Dlo_pri0016F.1_g01660.1	AT4G34360.1	S-adenosyl-L-methionine-dependent methyltransferases superfamily protein	1.44e-135
contig_406	10	Dlo_pri0016F.1_g01740.1	AT1G49405.1	Uncharacterised protein family (UPF0497)	1.06e-33
contig_111	10	Dlo_pri0016F.1_g03130.1	AT4G35140.1	Transducin/WD40 repeat-like superfamily protein	2.71e-164
contig_2158	10	Dlo_pri0016F.1_g03710.1	AT4G38900.1	Basic-leucine zipper (bZIP) transcription factor family protein	4.68e-139
contig_387	10	Dlo_pri0016F.1_g06090.1	AT3G18830.1	polyol/monosaccharide transporter 5	0
contig_2675	10	Dlo_pri0016F.1_g06360.1	AT5G07030.1	Eukaryotic aspartyl protease family protein	0
contig_1429	10	Dlo_pri0023F.1_g03940.1	AT2G18420.1	Gibberellin-regulated family protein	3.84e-23
contig_372	10	Dlo_pri0025F.1_g00170.1	AT4G36810.1	geranylgeranyl pyrophosphate synthase 1	1.2e-152
contig_4094	10	Dlo_pri0025F.1_g03300.1	AT3G51050.1	FG-GAP repeat-containing protein	0
contig_3549	10	Dlo_pri0028F.1_g04260.1	AT5G53120.6	spermidine synthase 3	0
contig_3417	10	Dlo_pri0031F.1_g05400.1	AT2G22540.1	K-box region and MADS-box transcription factor family protein	1.09e-109
contig_1526	10	Dlo_pri0032F.1_g03000.1	AT5G55290.1	ATPase, V0 complex, subunit E	4.57e-14
contig_3919	10	Dlo_pri0033F.1_g01340.1	AT1G20460.1	unknown protein	2.99e-29
contig_2069	10	Dlo_pri0033F.1_g01670.1	AT5G42220.1	Ubiquitin-like superfamily protein	1.45e-45
contig_2768	10	Dlo_pri0035F.1_g03650.1	AT5G50011.1	conserved peptide upstream open reading frame 37	1.64e-22
contig_3913	10	Dlo_pri0036F.1_g05740.1	AT1G68580.2	agenet domain-containing protein / bromo-adjacent homology (BAH) domain-containing protein	4.57e-160
contig_359	10	Dlo_pri0037F.1_g02790.1	AT3G53020.1	Ribosomal protein L24e family protein	6.94e-76
contig_2247	10	Dlo_pri0038F.1_g00920.1	AT2G47330.1	P-loop containing nucleoside triphosphate hydrolases superfamily protein	0
contig_487	10	Dlo_pri0038F.1_g03040.1	AT3G07390.1	auxin-responsive family protein	9.71e-49
contig_1100	10	Dlo_pri0038F.1_g03920.1	AT3G25150.2	Nuclear transport factor 2 (NTF2) family protein with RNA binding (RRM-RBD-RNP motifs) domain	1.88e-105
contig_1385	10	Dlo_pri0041F.1_g02620.1	AT1G06290.1	acyl-CoA oxidase 3	5.86e-150
contig_2547	10	Dlo_pri0041F.1_g04270.1	AT3G49190.1	O-acyltransferase (WSD1-like) family protein	4.96e-60
contig_2000	10	Dlo_pri0042F.1_g00960.1	AT3G17730.1	NAC domain containing protein 57	1.02e-16
contig_3388	10	Dlo_pri0042F.1_g01430.1	AT5G42740.1	Sugar isomerase (SIS) family protein	0
contig_3416	10	Dlo_pri0046F.1_g02260.1	AT3G13750.1	beta galactosidase 1	0
contig_3307	10	Dlo_pri0046F.1_g03760.1	AT1G72820.1	Mitochondrial substrate carrier family protein	2.84e-156
contig_1373	10	Dlo_pri0046F.1_g04270.1	AT3G13980.1	unknown protein	3.28e-47
contig_3330	10	Dlo_pri0053F.1_g02970.1	AT5G10360.1	Ribosomal protein S6e	4.62e-134
contig_2674	10	Dlo_pri0053F.1_g03440.1	AT3G06130.1	Heavy metal transport/detoxification superfamily protein	9.86e-33
contig_2558	10	Dlo_pri0055F.1_g02880.1	AT2G38750.1	annexin 4	1.55e-104
contig_1279	10	Dlo_pri0056F.1_g01910.1	AT5G52920.1	plastidic pyruvate kinase beta subunit 1	0
contig_51	10	Dlo_pri0057F.1_g01460.1	AT3G15270.1	squamosa promoter binding protein-like 5	2.36e-37
contig_3833	10	Dlo_pri0064F.1_g00810.1	AT3G56150.1	eukaryotic translation initiation factor 3C	0
contig_788	10	Dlo_pri0064F.1_g01460.1	AT2G44130.1	Galactose oxidase/kelch repeat superfamily protein	5.2e-65
contig_1109	10	Dlo_pri0065F.1_g02560.1	AT5G58070.1	temperature-induced lipocalin	7.45e-104
contig_3699	10	Dlo_pri0068F.1_g03780.1	AT1G16590.1	DNA-binding HORMA family protein	1.93e-66
contig_677	10	Dlo_pri0069F.1_g03450.1	AT2G30910.1	actin-related protein C1A	3.2e-103
contig_667	10	Dlo_pri0071F.1_g00320.1	AT1G21560.2	unknown protein	6.51e-16
contig_2874	10	Dlo_pri0072F.1_g02560.1	AT1G73440.1	calmodulin-related	4.86e-28
contig_3657	10	Dlo_pri0072F.1_g02750.1	AT2G45200.2	golgi snare 12	4.19e-126
contig_1244	10	Dlo_pri0072F.1_g03020.1	AT2G45290.1	Transketolase	0
contig_1184	10	Dlo_pri0078F.1_g03830.1	AT5G24800.1	basic leucine zipper 9	6.99e-61
contig_2422	10	Dlo_pri0083F.1_g00250.1	AT2G47180.1	galactinol synthase 1	0
contig_2813	10	Dlo_pri0084F.1_g01760.1	AT5G05010.1	clathrin adaptor complexes medium subunit family protein	0
contig_3958	10	Dlo_pri0088F.1_g00510.1	AT5G08570.1	Pyruvate kinase family protein	0
contig_979	10	Dlo_pri0088F.1_g02240.1	AT4G27650.1	Eukaryotic release factor 1 (eRF1) family protein	1.35e-84
contig_1158	10	Dlo_pri0089F.1_g00040.1	AT1G67680.1	SRP72 RNA-binding domain	0
contig_1137	10	Dlo_pri0089F.1_g01170.1	AT1G13170.2	OSBP(oxysterol binding protein)-related protein 1D	0
contig_1504	10	Dlo_pri0106F.1_g01620.1	AT1G52740.1	histone H2A protein 9	1.22e-76
contig_4083	10	Dlo_pri0116F.1_g02340.1	AT1G17430.1	alpha/beta-Hydrolases superfamily protein	2.36e-95
contig_3387	10	Dlo_pri0118F.1_g00970.1	AT5G13930.1	Chalcone and stilbene synthase family protein	2.93e-171
contig_2507	10	Dlo_pri0143F.1_g01650.1	AT3G05090.1	Transducin/WD40 repeat-like superfamily protein	0
contig_1787	10	Dlo_pri0143F.1_g02140.1	AT5G28040.1	DNA-binding storekeeper protein-related transcriptional regulator	1.49e-76
contig_3707	10	Dlo_pri0149F.1_g00740.1	AT1G03280.1	Transcription factor TFIIE, alpha subunit	1.65e-62
contig_98	10	Dlo_pri0150F.1_g01360.1	AT1G49140.1	Complex I subunit NDUFS6	1.54e-59
contig_3650	10	Dlo_pri0159F.1_g00250.1	AT1G18260.1	HCP-like superfamily protein	2.63e-147
contig_1142	10	Dlo_pri0159F.1_g00420.1	AT3G17880.1	tetraticopeptide domain-containing thioredoxin	3.27e-160
contig_4073	10	Dlo_pri0160F.1_g01670.1	AT4G39860.1	unknown protein	1.29e-112
contig_1998	10	Dlo_pri0166F.1_g00790.1	AT2G34900.1	Transcription factor GTE6	1.42e-27
contig_4630	10	Dlo_pri0173F.1_g00420.1	AT4G27450.1	Aluminium induced protein with YGL and LRDR motifs	1.29e-57
contig_298	10	Dlo_pri0176F.1_g01660.1	AT5G62520.1	similar to RCD one 5	2.08e-77
contig_709	10	Dlo_pri0178F.1_g00710.1	AT2G29150.1	NAD(P)-binding Rossmann-fold superfamily protein	1.17e-79
contig_1642	10	Dlo_pri0179F.1_g00320.1	AT1G47670.1	Transmembrane amino acid transporter family protein	0
contig_3140	10	Dlo_pri0182F.1_g01060.1	AT3G10040.1	sequence-specific DNA binding transcription factors	2.82e-70
contig_2810	10	Dlo_pri0185F.1_g01850.1	AT4G27745.1	Yippee family putative zinc-binding protein	3.42e-62
contig_3206	10	Dlo_pri0193F.1_g00380.1	AT1G15750.1	Transducin family protein / WD-40 repeat family protein	0
contig_1607	10	Dlo_pri0195F.1_g01720.1	AT4G20780.1	calmodulin like 42	2.19e-78
contig_2450	10	Dlo_pri0198F.1_g00140.1	AT3G22960.1	Pyruvate kinase family protein	0
contig_3384	10	Dlo_pri0200F.1_g00180.1	AT2G45600.1	alpha/beta-Hydrolases superfamily protein	1.61e-100
contig_845	10	Dlo_pri0203F.1_g00900.1	AT5G48100.1	Laccase/Diphenol oxidase family protein	4.53e-174
contig_1899	10	Dlo_pri0209F.1_g01990.1	AT1G04750.1	vesicle-associated membrane protein 721	4.64e-123
contig_3763	10	Dlo_pri0219F.1_g00810.1	AT1G54380.1	spliceosome protein-related	1.29e-33
contig_2144	10	Dlo_pri0229F.1_g00170.1	AT1G60940.1	SNF1-related protein kinase 2.10	0
contig_3436	10	Dlo_pri0233F.1_g00970.1	AT3G58730.1	vacuolar ATP synthase subunit D (VATD) / V-ATPase D subunit / vacuolar proton pump D subunit (VATPD)	6.56e-155
contig_3251	10	Dlo_pri0249F.1_g01120.1	AT4G33300.1	ADR1-like 1	0
contig_654	10	Dlo_pri0253F.1_g00370.1	AT2G37260.1	WRKY family transcription factor family protein	1.79e-99
contig_3607	10	Dlo_pri0253F.1_g00560.1	AT2G20280.1	Zinc finger C-x8-C-x5-C-x3-H type family protein	3.42e-149
contig_3563	10	Dlo_pri0259F.1_g00900.1	AT5G22400.1	Rho GTPase activating protein with PAK-box/P21-Rho-binding domain	7.76e-142
contig_1488	10	Dlo_pri0262F.1_g00640.1	AT1G63220.1	Calcium-dependent lipid-binding (CaLB domain) family protein	6.09e-60
contig_1557	10	Dlo_pri0267F.1_g01240.1	AT3G12120.1	fatty acid desaturase 2	0
contig_4130	10	Dlo_pri0290F.1_g00550.1	AT1G19330.3	unknown protein	2.86e-61
contig_3889	10	Dlo_pri0290F.1_g00820.1	AT1G63770.5	Peptidase M1 family protein	0
contig_589	10	Dlo_pri0311F.1_g01680.1	AT4G04720.1	calcium-dependent protein kinase 21	2.93e-169
contig_2264	10	Dlo_pri0312F.1_g01230.1	AT2G27710.1	60S acidic ribosomal protein family	1.76e-24
contig_1333	10	Dlo_pri0323F.1_g00080.1
contig_1943	10	Dlo_pri0389F.1_g00320.1	AT2G36910.1	ATP binding cassette subfamily B1	0
contig_1214	10	Dlo_pri0395F.1_g00010.1	AT3G13224.2	RNA-binding (RRM/RBD/RNP motifs) family protein	3.28e-101
contig_3229	10	Dlo_pri0414F.1_g00490.1	AT1G65020.1	unknown protein	7.71e-136
contig_3435	10	Dlo_pri0414F.1_g00860.1	AT1G33140.1	Ribosomal protein L6 family	2.27e-107
contig_3513	10	Dlo_pri0430F.1_g00100.1	AT1G01710.1	Acyl-CoA thioesterase family protein	3.06e-80
contig_3069	10	Dlo_pri0439F.1_g00380.1	AT5G43810.1	Stabilizer of iron transporter SufD / Polynucleotidyl transferase	0
contig_4298	10	Dlo_pri0442F.1_g00420.1	AT3G18040.1	MAP kinase 9	0
contig_1001	10	Dlo_pri0455F.1_g01000.1	AT5G36970.1	NDR1/HIN1-like 25	7.74e-80
contig_2786	10	Dlo_pri0461F.1_g00460.1	AT3G10400.1	RNA recognition motif and CCHC-type zinc finger domains containing protein	8.37e-66
contig_3765	10	Dlo_pri0461F.1_g00690.1	AT3G49080.1	Ribosomal protein S5 domain 2-like superfamily protein	5.87e-123
contig_3009	10	Dlo_pri0579F.1_g00140.1	AT4G10840.1	Tetratricopeptide repeat (TPR)-like superfamily protein	0
contig_3789	10	Dlo_pri0678F.1_g00370.1	AT4G11060.1	mitochondrially targeted single-stranded DNA binding protein	3.51e-89
contig_787	10	Dlo_pri0728F.1_g00290.1
contig_2906	10	Dlo_pri0744F.1_g00530.1	AT1G04290.1	Thioesterase superfamily protein	5.41e-19
contig_593	10	Dlo_pri0969F.1_g00320.1	AT2G30050.1	transducin family protein / WD-40 repeat family protein	0
contig_648	10	Dlo_pri1038F.1_g00120.1
contig_2338	10	Dlo_pri1238F.1_g00140.1	AT4G30340.1	diacylglycerol kinase 7	0
contig_1208	10	No hit
contig_1256	10	No hit
contig_1349	10	No hit
contig_1490	10	No hit
contig_1634	10	No hit
contig_1812	10	No hit
contig_1903	10	No hit
contig_2117	10	No hit
contig_2396	10	No hit
contig_2411	10	No hit
contig_2652	10	No hit
contig_2779	10	No hit
contig_2842	10	No hit
contig_2888	10	No hit
contig_3071	10	No hit
contig_353	10	No hit
contig_3622	10	No hit
contig_3744	10	No hit
contig_4037	10	No hit
contig_4229	10	No hit
contig_4237	10	No hit
contig_4396	10	No hit
contig_4495	10	No hit
contig_522	10	No hit
contig_534	10	No hit
contig_78	10	No hit
